# Supplementary material for: Structural characterization of the microbial enzyme urocanate reductase mediating imidazole propionate production
Source: Nat Commun. 2021 Mar 1;12:1347. doi: 10.1038/s41467-021-21548-y (PMC7921117; doi:10.1038/s41467-021-21548-y)
Supplement: Supplementary file 4 — Source Data [file 41467_2021_21548_MOESM4_ESM.xlsx]

## Sheet: Figure 1a
fig 1a	based on absorbance
Substrate (mM)	(umol/min/mg)_urocanate
0.05	0.174609	0.153806	0.162878	0.044948	0.081491	0.140615
0.1	0.398384	0.355162	0.328571	0.268561	0.323983	0.287487
0.25	1.02294	1.05422	1.15433	0.764859	0.622523	0.733577
0.5	1.76486	1.14599	1.86183	1.63764	1.37695	1.56934
1	1.77998	1.30709	1.93014	1.44056	1.45985	1.49583
Substrate (mM)	(umol/min/mg)_fumarate
0.05	-0.00197	0.033545	0.0834202
0.1	0.074765	0.089937	0.112148
0.25	0.127424	0.174453	0.0576642
0.5	-0.07789	-0.11403	0.0603233
1	-0.0074	0.012659	0.0659541

## Sheet: Figure 2a-c
fig2a	based on absorbance
WT
105.205	79.2591	114.271	103.198	96.5353	101.532
R560A
5.42416	-12.0336	7.69846	14.0196	21.5792	19.7854
R411A
0.096097	2.11415	8.55268	11.0298	1.16384	5.61635
D388A
27.7722	24.633	26.2666	32.7906	14.1477	34.3602
Dunnett's test	Mean Diff.	95.00% CI of diff.	Significant?	Summary	Adjusted P Value
WT vs. R411A	95.24	81.34 to 109.1	Yes	****	<0.0001
WT vs. R560A	90.59	76.69 to 104.5	Yes	****	<0.0001
WT vs. D388A	73.34	59.44 to 87.24	Yes	****	<0.0001
fig 2b	full length, based on absorbance
Substrate (mM)	(umol/min/mg)_urocanate			(umol/min/mg)_fumarate
0.05	0.353337	0.387226	0.432065
0.1	0.718457	0.660584	0.749739
0.25	1.00365	0.959333	1.19082
0.5	3.0146	3.5537	2.90615	-0.4134	-0.33092	-0.212669
1	5.65693	5.88113	5.69864	-0.34437	-0.32461	-0.1182
2	5.38061	5.30761	5.38582	-0.25928	-0.02426	0.074713
4	5.20073	5.44317	5.28676
5				-0.2001	0.177268	0.273723
10				0.317518	0.331856	0.460271
20				0.143796	0.440302	0.501877
fig 2c	full length, based on direct ImP measurement
WT			R411A
92.3583	97.7503	109.891	10.4463	20.199	20.959
R560A			D388A
15.8987	8.13631	16.2606	18.0519	4.58987	12.1894
Dunnett's test	Mean Diff.	95.00% CI of diff.	Significant?	Summary	Adjusted P Value
WT vs. R411A	82.8	66.95 to 98.64	Yes	****	<0.0001
WT vs. R560A	86.57	70.72 to 102.4	Yes	****	<0.0001
WT vs. D388A	88.39	72.54 to 104.2	Yes	****	<0.0001
fig 2c	full length, based on absorbance
WT			R411A
98.4669	98.4934	103.04	0.163906	0.207309	0.183317
R560A			D388A
4.74266	0.667597	4.71345	2.58984	0.441331	2.63842
Dunnett's test	Mean Diff.	95.00% CI of diff.	Significant?	Summary	Adjusted P Value
WT vs. R411A	99.82	95.42 to 104.2	Yes	****	<0.0001
WT vs. R560A	96.63	92.23 to 101.0	Yes	****	<0.0001
WT vs. D388A	98.11	93.71 to 102.5	Yes	****	<0.0001

## Sheet: Figure 2d-uro
time (s)	DP (μJ/s)	T (˚C)	15	Injection Volumes (μL)
120	0	Cell volume(ml)	0.2	0.4
121	0.0040182	Cell concentration (mM)	0.235	2.0001
122	0.00267435	Syringe concentration (mM)	10	2.0001
123	-0.0190994			2.0001
124	0.0192073			2.0001
125	0.127544			2.0001
126	0.304179			2.0001
127	0.510552			2.0001
128	0.687673			2.0001
129	0.844944			2.0001
130	0.928048			2.0001
131	0.942007			2.0001
132	0.885068			2.0001
133	0.801764			2.0001
134	0.712095			2.0001
135	0.608144			2.0001
136	0.508873			2.0001
137	0.429525			2.0001
138	0.355325			2.0001
139	0.299027			2.0001
140	0.264956
141	0.229432
142	0.204805
143	0.180216
144	0.168686
145	0.153934
146	0.142185
147	0.125315
148	0.111764
149	0.0958425
150	0.0870591
151	0.0767509
152	0.0680102
153	0.0654242
154	0.062189
155	0.0586673
156	0.0530485
157	0.0500568
158	0.0504263
159	0.0468647
160	0.0375787
161	0.0311954
162	0.0313044
163	0.027906
164	0.0265842
165	0.0284183
166	0.029157
167	0.0269184
168	0.0286139
169	0.0240721
170	0.0248904
171	0.0246403
172	0.0201701
173	0.01627
174	0.0143661
175	0.0168613
176	0.019318
177	0.0205904
178	0.0210325
179	0.0215614
180	0.0203389
181	0.0191734
182	0.0189884
183	0.0195896
184	0.019501
185	0.0188934
186	0.0186583
187	0.0173388
188	0.0163873
270	0
271	0.0115934
272	0.0352865
273	0.0162841
274	0.157583
275	0.478235
276	1.03771
277	1.88452
278	2.85839
279	3.85878
280	4.83638
281	5.66239
282	6.26178
283	6.56096
284	6.60545
285	6.41745
286	6.0777
287	5.64174
288	5.17224
289	4.73992
290	4.35592
291	4.02925
292	3.72619
293	3.46698
294	3.20434
295	2.9466
296	2.70745
297	2.46767
298	2.22659
299	2.01988
300	1.81907
301	1.6306
302	1.46431
303	1.3135
304	1.17942
305	1.06491
306	0.953702
307	0.844711
308	0.762787
309	0.695225
310	0.630257
311	0.565173
312	0.507245
313	0.453106
314	0.401564
315	0.366219
316	0.329736
317	0.29646
318	0.270884
319	0.251723
320	0.226443
321	0.210893
322	0.192238
323	0.171466
324	0.155675
325	0.140648
326	0.126995
327	0.116084
328	0.107226
329	0.0977457
330	0.0885953
331	0.0823783
332	0.0773528
333	0.0726957
334	0.0679192
335	0.0641265
336	0.0599099
337	0.0552912
338	0.0503318
420	0
421	-0.000776467
422	0.0149571
423	-0.000253287
424	0.0889794
425	0.325374
426	0.748959
427	1.41631
428	2.19278
429	2.97563
430	3.73253
431	4.36358
432	4.80623
433	5.00299
434	4.99918
435	4.82829
436	4.55415
437	4.2172
438	3.86244
439	3.54121
440	3.26172
441	3.02755
442	2.81371
443	2.62887
444	2.43979
445	2.25312
446	2.07596
447	1.90015
448	1.72164
449	1.56599
450	1.41382
451	1.27261
452	1.14866
453	1.03128
454	0.930395
455	0.842897
456	0.759152
457	0.68062
458	0.616471
459	0.561014
460	0.511282
461	0.463008
462	0.418044
463	0.375931
464	0.337662
465	0.306997
466	0.275187
467	0.249124
468	0.226881
469	0.211627
470	0.190908
471	0.176973
472	0.162911
473	0.147951
474	0.135888
475	0.122755
476	0.110551
477	0.100882
478	0.0930658
479	0.0845875
480	0.0769821
481	0.0717437
482	0.0670602
483	0.0626609
484	0.0583821
485	0.0548862
486	0.0508603
487	0.0469998
488	0.0430515
570	0
571	-0.00858443
572	0.00432077
573	-0.00898242
574	0.0379864
575	0.224176
576	0.564862
577	1.13048
578	1.81441
579	2.49676
580	3.15044
581	3.69337
582	4.06422
583	4.21762
584	4.19321
585	4.02894
586	3.78405
587	3.49281
588	3.18966
589	2.91863
590	2.68913
591	2.49662
592	2.328
593	2.1833
594	2.03323
595	1.88433
596	1.74156
597	1.60081
598	1.45544
599	1.32331
600	1.19742
601	1.08087
602	0.97803
603	0.880271
604	0.796877
605	0.723453
606	0.652703
607	0.590751
608	0.537316
609	0.488626
610	0.445518
611	0.405546
612	0.368681
613	0.335252
614	0.301808
615	0.274498
616	0.24499
617	0.223115
618	0.203568
619	0.189789
620	0.171234
621	0.157978
622	0.146016
623	0.134135
624	0.124039
625	0.111815
626	0.100152
627	0.0912876
628	0.0841207
629	0.0770657
630	0.0712282
631	0.0664061
632	0.0623626
633	0.0583717
634	0.0544444
635	0.0511644
636	0.0472602
637	0.043816
638	0.0405775
720	0
721	-0.00821314
722	0.000934581
723	-0.0169667
724	0.0318765
725	0.217472
726	0.55386
727	1.08992
728	1.71266
729	2.32328
730	2.88498
731	3.33098
732	3.61023
733	3.69824
734	3.63816
735	3.46371
736	3.22896
737	2.96578
738	2.69726
739	2.46203
740	2.26837
741	2.10553
742	1.96504
743	1.84221
744	1.71877
745	1.59489
746	1.47528
747	1.35635
748	1.23447
749	1.12262
750	1.01682
751	0.918866
752	0.832978
753	0.750878
754	0.68192
755	0.620639
756	0.561572
757	0.511051
758	0.466565
759	0.424327
760	0.38639
761	0.352163
762	0.321448
763	0.292172
764	0.265186
765	0.242098
766	0.217046
767	0.198126
768	0.181622
769	0.16887
770	0.153567
771	0.142074
772	0.130998
773	0.12029
774	0.111414
775	0.101721
776	0.0924737
777	0.0851849
778	0.0791213
779	0.0729261
780	0.0673441
781	0.0629098
782	0.0591808
783	0.0557883
784	0.0523379
785	0.0492722
786	0.0457619
787	0.0424253
788	0.0393821
870	0
871	-0.0145477
872	-0.00513773
873	-0.0175778
874	-0.00622699
875	0.133427
876	0.395365
877	0.8543
878	1.4286
879	1.99265
880	2.52192
881	2.95497
882	3.23551
883	3.33442
884	3.28609
885	3.12981
886	2.91822
887	2.67911
888	2.43464
889	2.22045
890	2.04645
891	1.90007
892	1.77956
893	1.6768
894	1.56901
895	1.46099
896	1.35583
897	1.25281
898	1.14413
899	1.03964
900	0.943548
901	0.854809
902	0.776067
903	0.700903
904	0.637556
905	0.58058
906	0.525159
907	0.481169
908	0.440175
909	0.399981
910	0.364695
911	0.333965
912	0.306261
913	0.281935
914	0.254833
915	0.232108
916	0.206416
917	0.189301
918	0.173293
919	0.161344
920	0.145862
921	0.133976
922	0.124269
923	0.115507
924	0.107593
925	0.0970744
926	0.0867717
927	0.0792085
928	0.0730524
929	0.0676047
930	0.0634731
931	0.0592234
932	0.0559157
933	0.0525314
934	0.049126
935	0.0461758
936	0.0425857
937	0.03961
938	0.0370969
1020	0
1021	-0.0147837
1022	-0.00602634
1023	-0.0193023
1024	-0.0186256
1025	0.109868
1026	0.349835
1027	0.772997
1028	1.30978
1029	1.83531
1030	2.32087
1031	2.71434
1032	2.96138
1033	3.043
1034	2.98923
1035	2.83543
1036	2.63317
1037	2.40941
1038	2.18096
1039	1.9821
1040	1.82386
1041	1.68868
1042	1.58139
1043	1.49099
1044	1.39669
1045	1.30174
1046	1.20986
1047	1.11938
1048	1.02316
1049	0.927431
1050	0.84245
1051	0.763418
1052	0.692737
1053	0.627253
1054	0.571291
1055	0.520578
1056	0.470302
1057	0.432289
1058	0.396864
1059	0.360751
1060	0.32773
1061	0.29983
1062	0.276176
1063	0.255899
1064	0.230529
1065	0.210727
1066	0.187433
1067	0.172288
1068	0.158579
1069	0.147096
1070	0.133143
1071	0.122206
1072	0.113011
1073	0.105049
1074	0.0978832
1075	0.0885387
1076	0.0792713
1077	0.0726274
1078	0.0671523
1079	0.0628328
1080	0.0596367
1081	0.0556314
1082	0.0528868
1083	0.0500226
1084	0.046977
1085	0.0442662
1086	0.0409698
1087	0.0381773
1088	0.0359659
1170	0
1171	-0.0171836
1172	-0.0102404
1173	-0.0232704
1174	-0.0254814
1175	0.0949177
1176	0.324168
1177	0.734046
1178	1.25001
1179	1.74912
1180	2.20658
1181	2.57234
1182	2.79472
1183	2.85516
1184	2.78762
1185	2.63186
1186	2.4363
1187	2.22527
1188	2.01351
1189	1.83163
1190	1.68922
1191	1.56953
1192	1.47573
1193	1.39534
1194	1.31105
1195	1.22556
1196	1.14085
1197	1.05817
1198	0.969805
1199	0.881461
1200	0.801888
1201	0.728691
1202	0.663723
1203	0.600886
1204	0.548916
1205	0.501304
1206	0.454879
1207	0.420842
1208	0.386663
1209	0.351146
1210	0.320335
1211	0.294754
1212	0.271964
1213	0.251999
1214	0.229145
1215	0.208959
1216	0.18564
1217	0.171049
1218	0.156932
1219	0.146
1220	0.132439
1221	0.121426
1222	0.112884
1223	0.105698
1224	0.0989444
1225	0.0896009
1226	0.0803162
1227	0.073551
1228	0.0679914
1229	0.0632443
1230	0.0597486
1231	0.0558099
1232	0.0527909
1233	0.04972
1234	0.0465961
1235	0.0437982
1236	0.0403871
1237	0.0376148
1238	0.0354191
1321	0
1322	-0.00507155
1323	-0.00712273
1324	-0.0317289
1325	0.0617672
1326	0.256648
1327	0.609264
1328	1.10502
1329	1.57636
1330	2.0078
1331	2.36081
1332	2.58724
1333	2.67069
1334	2.60965
1335	2.47114
1336	2.28855
1337	2.09257
1338	1.90396
1339	1.72984
1340	1.58913
1341	1.47924
1342	1.39569
1343	1.3149
1344	1.23139
1345	1.15706
1346	1.07914
1347	0.997001
1348	0.914895
1349	0.836035
1350	0.77222
1351	0.700987
1352	0.638005
1353	0.587105
1354	0.526582
1355	0.483835
1356	0.444953
1357	0.41186
1358	0.380927
1359	0.348009
1360	0.315794
1361	0.292009
1362	0.270363
1363	0.246589
1364	0.217536
1365	0.209063
1366	0.190156
1367	0.17299
1368	0.158197
1369	0.143736
1370	0.134828
1371	0.125846
1372	0.117773
1373	0.109575
1374	0.101272
1375	0.0946858
1376	0.0894186
1377	0.0847898
1378	0.0795965
1379	0.0750235
1380	0.0673812
1381	0.0592794
1382	0.0558522
1383	0.0511528
1384	0.0478325
1385	0.0448775
1386	0.041966
1387	0.0390001
1388	0.0358387
1389	0.0326302
1471	0
1472	-0.00518808
1473	-0.00681112
1474	-0.0306044
1475	0.0515637
1476	0.233596
1477	0.562052
1478	1.02514
1479	1.47052
1480	1.87858
1481	2.21002
1482	2.42196
1483	2.49745
1484	2.43882
1485	2.3071
1486	2.13251
1487	1.94559
1488	1.76665
1489	1.60082
1490	1.46691
1491	1.36364
1492	1.28374
1493	1.20876
1494	1.13196
1495	1.06402
1496	0.992593
1497	0.917732
1498	0.842553
1499	0.770098
1500	0.70998
1501	0.644733
1502	0.586707
1503	0.539507
1504	0.48468
1505	0.445556
1506	0.409827
1507	0.378895
1508	0.35086
1509	0.321208
1510	0.291571
1511	0.268883
1512	0.248645
1513	0.227328
1514	0.201324
1515	0.192887
1516	0.175873
1517	0.160045
1518	0.146512
1519	0.133601
1520	0.124999
1521	0.11672
1522	0.109203
1523	0.101368
1524	0.0936045
1525	0.0874844
1526	0.0827311
1527	0.0785118
1528	0.073841
1529	0.0696835
1530	0.0629711
1531	0.0557796
1532	0.0525331
1533	0.0483435
1534	0.0454003
1535	0.0427011
1536	0.040003
1537	0.0372568
1538	0.0342862
1539	0.0313515
1621	0
1622	-0.0114476
1623	-0.0131983
1624	-0.0335686
1625	0.0239594
1626	0.179484
1627	0.468743
1628	0.902132
1629	1.33997
1630	1.73865
1631	2.06886
1632	2.28754
1633	2.37222
1634	2.31884
1635	2.18693
1636	2.01551
1637	1.83543
1638	1.66441
1639	1.50807
1640	1.38338
1641	1.28976
1642	1.21942
1643	1.15631
1644	1.09078
1645	1.03058
1646	0.966838
1647	0.897633
1648	0.829702
1649	0.762371
1650	0.704051
1651	0.641192
1652	0.586077
1653	0.541126
1654	0.486728
1655	0.448838
1656	0.413538
1657	0.383251
1658	0.358329
1659	0.328555
1660	0.297802
1661	0.275829
1662	0.257061
1663	0.236067
1664	0.211615
1665	0.202655
1666	0.183981
1667	0.165935
1668	0.152676
1669	0.138647
1670	0.130181
1671	0.120897
1672	0.112286
1673	0.105131
1674	0.0985019
1675	0.0927065
1676	0.0866248
1677	0.0809473
1678	0.0754656
1679	0.0707585
1680	0.0638517
1681	0.0571189
1682	0.0537708
1683	0.0494572
1684	0.0461437
1685	0.0431943
1686	0.0403365
1687	0.0372393
1688	0.0343417
1689	0.0315946
1771	0
1772	-0.0112309
1773	-0.0112135
1774	-0.0303882
1775	0.0102412
1776	0.151601
1777	0.412924
1778	0.812346
1779	1.2344
1780	1.62368
1781	1.94838
1782	2.17055
1783	2.26387
1784	2.22814
1785	2.11271
1786	1.95136
1787	1.77741
1788	1.60965
1789	1.45249
1790	1.32518
1791	1.23006
1792	1.15473
1793	1.09148
1794	1.02927
1795	0.971436
1796	0.910493
1797	0.846303
1798	0.782757
1799	0.718712
1800	0.659841
1801	0.600953
1802	0.548314
1803	0.504244
1804	0.455095
1805	0.419089
1806	0.385534
1807	0.355236
1808	0.331739
1809	0.30512
1810	0.276827
1811	0.254629
1812	0.236175
1813	0.217699
1814	0.197103
1815	0.186253
1816	0.169865
1817	0.153011
1818	0.140944
1819	0.128911
1820	0.120377
1821	0.111476
1822	0.103357
1823	0.0962578
1824	0.0899307
1825	0.0844586
1826	0.0787614
1827	0.0733212
1828	0.0684158
1829	0.0641691
1830	0.058689
1831	0.0533821
1832	0.0501659
1833	0.0466497
1834	0.0438796
1835	0.0412455
1836	0.0386669
1837	0.0358404
1838	0.033157
1839	0.0307635
1921	0
1922	-0.0140201
1923	-0.0137001
1924	-0.0318391
1925	-0.00879556
1926	0.117336
1927	0.353481
1928	0.728633
1929	1.14105
1930	1.52087
1931	1.83744
1932	2.05639
1933	2.14791
1934	2.11362
1935	1.99885
1936	1.83888
1937	1.66838
1938	1.50561
1939	1.35325
1940	1.23057
1941	1.14151
1942	1.07014
1943	1.01423
1944	0.95997
1945	0.908816
1946	0.854463
1947	0.796736
1948	0.739878
1949	0.681285
1950	0.62429
1951	0.569673
1952	0.520755
1953	0.479328
1954	0.43385
1955	0.400376
1956	0.368695
1957	0.339534
1958	0.31904
1959	0.294466
1960	0.267097
1961	0.245292
1962	0.227971
1963	0.211239
1964	0.193252
1965	0.181879
1966	0.166063
1967	0.149039
1968	0.137783
1969	0.126359
1970	0.117801
1971	0.108881
1972	0.100579
1973	0.0937615
1974	0.0880837
1975	0.0829468
1976	0.0770668
1977	0.071308
1978	0.0664276
1979	0.0622161
1980	0.057328
1981	0.0528197
1982	0.0496037
1983	0.0463805
1984	0.0437288
1985	0.0411427
1986	0.0386011
1987	0.0357428
1988	0.0331494
1989	0.0309797
2071	0
2072	-0.0152481
2073	-0.0134302
2074	-0.0306749
2075	-0.0285512
2076	0.0820062
2077	0.289032
2078	0.632345
2079	1.03395
2080	1.40741
2081	1.71942
2082	1.94122
2083	2.03805
2084	2.01631
2085	1.91215
2086	1.75758
2087	1.59046
2088	1.43005
2089	1.27698
2090	1.15263
2091	1.06414
2092	0.989692
2093	0.936453
2094	0.887863
2095	0.841284
2096	0.791713
2097	0.740462
2098	0.689609
2099	0.63561
2100	0.578423
2101	0.528465
2102	0.482783
2103	0.442901
2104	0.40296
2105	0.371915
2106	0.342235
2107	0.313323
2108	0.295226
2109	0.273957
2110	0.248702
2111	0.22659
2112	0.209832
2113	0.195809
2114	0.181919
2115	0.168718
2116	0.15489
2117	0.138607
2118	0.12856
2119	0.118944
2120	0.110175
2121	0.101499
2122	0.0934269
2123	0.0866596
2124	0.0814236
2125	0.076632
2126	0.0709694
2127	0.0652466
2128	0.060818
2129	0.0569617
2130	0.0534517
2131	0.0503913
2132	0.0472336
2133	0.0447492
2134	0.0425718
2135	0.0402351
2136	0.0378997
2137	0.0352121
2138	0.0327863
2139	0.0309689
2221	0
2222	-0.0166242
2223	-0.014195
2224	-0.0295519
2225	-0.0392994
2226	0.057438
2227	0.241246
2228	0.560531
2229	0.949769
2230	1.31328
2231	1.62102
2232	1.84554
2233	1.94967
2234	1.93804
2235	1.84248
2236	1.69549
2237	1.53516
2238	1.38001
2239	1.231
2240	1.10945
2241	1.02343
2242	0.950411
2243	0.900259
2244	0.855779
2245	0.811778
2246	0.765038
2247	0.716812
2248	0.669301
2249	0.617724
2250	0.561149
2251	0.513121
2252	0.469063
2253	0.430116
2254	0.391918
2255	0.361743
2256	0.332746
2257	0.304078
2258	0.287108
2259	0.266743
2260	0.24212
2261	0.220374
2262	0.204204
2263	0.191004
2264	0.178758
2265	0.164845
2266	0.151307
2267	0.134886
2268	0.125333
2269	0.116041
2270	0.10743
2271	0.0986155
2272	0.0904694
2273	0.0840115
2274	0.0792359
2275	0.0746731
2276	0.0687515
2277	0.0626981
2278	0.0582291
2279	0.0543821
2280	0.0512623
2281	0.0487934
2282	0.0456946
2283	0.0434431
2284	0.0413368
2285	0.0390484
2286	0.0367887
2287	0.0341198
2288	0.031823
2289	0.0301893
2371	0
2372	-0.0204766
2373	-0.0185632
2374	-0.0331107
2375	-0.0561597
2376	0.0289601
2377	0.196394
2378	0.505133
2379	0.893566
2380	1.25306
2381	1.55692
2382	1.77876
2383	1.87875
2384	1.86083
2385	1.75753
2386	1.60658
2387	1.44664
2388	1.29502
2389	1.15148
2390	1.03623
2391	0.957746
2392	0.891812
2393	0.850418
2394	0.813658
2395	0.776102
2396	0.735485
2397	0.691956
2398	0.649864
2399	0.602661
2400	0.54812
2401	0.502616
2402	0.461304
2403	0.424689
2404	0.387629
2405	0.35914
2406	0.331123
2407	0.303523
2408	0.289256
2409	0.269381
2410	0.244261
2411	0.222964
2412	0.207887
2413	0.195264
2414	0.184015
2415	0.17029
2416	0.155985
2417	0.138453
2418	0.129151
2419	0.119357
2420	0.11071
2421	0.101516
2422	0.0927647
2423	0.0866091
2424	0.0824669
2425	0.0781073
2426	0.0716185
2427	0.0649095
2428	0.0600698
2429	0.0559518
2430	0.0527326
2431	0.0504603
2432	0.0472665
2433	0.0449146
2434	0.0426179
2435	0.040186
2436	0.037799
2437	0.0349102
2438	0.032599
2439	0.0310425
2521	0
2522	-0.0221609
2523	-0.0205234
2524	-0.0325186
2525	-0.0610477
2526	0.0107409
2527	0.158119
2528	0.446584
2529	0.818208
2530	1.16113
2531	1.45642
2532	1.67633
2533	1.78098
2534	1.76816
2535	1.67011
2536	1.52804
2537	1.37825
2538	1.2358
2539	1.1021
2540	0.995206
2541	0.922765
2542	0.863576
2543	0.827375
2544	0.794945
2545	0.759965
2546	0.722131
2547	0.680237
2548	0.640706
2549	0.595541
2550	0.543297
2551	0.498641
2552	0.458696
2553	0.423442
2554	0.385927
2555	0.35783
2556	0.330071
2557	0.303306
2558	0.289831
2559	0.26941
2560	0.244034
2561	0.223907
2562	0.209769
2563	0.196799
2564	0.185518
2565	0.17226
2566	0.157062
2567	0.138844
2568	0.129629
2569	0.119104
2570	0.110959
2571	0.101452
2572	0.0924359
2573	0.0868592
2574	0.0832869
2575	0.0791346
2576	0.0720927
2577	0.064835
2578	0.0596181
2579	0.0552731
2580	0.0517029
2581	0.0493758
2582	0.0462569
2583	0.0437512
2584	0.0412254
2585	0.0386986
2586	0.0362894
2587	0.0333075
2588	0.0311021
2589	0.0296125
2672	0
2673	-0.00727939
2674	-0.0121702
2675	-0.0333615
2676	0.0317715
2677	0.173373
2678	0.43261
2679	0.792578
2680	1.11802
2681	1.40164
2682	1.61199
2683	1.72123
2684	1.72191
2685	1.62393
2686	1.48424
2687	1.33214
2688	1.18758
2689	1.06345
2690	0.957452
2691	0.878942
2692	0.82476
2693	0.787475
2694	0.751431
2695	0.707441
2696	0.6725
2697	0.633392
2698	0.587934
2699	0.542531
2700	0.499994
2701	0.465924
2702	0.42518
2703	0.390456
2704	0.36402
2705	0.327031
2706	0.304357
2707	0.282598
2708	0.26558
2709	0.251136
2710	0.231074
2711	0.209302
2712	0.19485
2713	0.182819
2714	0.168271
2715	0.148459
2716	0.146727
2717	0.133521
2718	0.121797
2719	0.112221
2720	0.102009
2721	0.0958413
2722	0.090534
2723	0.0847584
2724	0.0793226
2725	0.074216
2726	0.0700414
2727	0.0669448
2728	0.0642263
2729	0.0607223
2730	0.0575273
2731	0.051712
2732	0.0454489
2733	0.0429486
2734	0.0392281
2735	0.0367262
2736	0.0345403
2737	0.0322516
2738	0.0299487
2739	0.0275281
2740	0.0251688
2822	0
2823	-0.0117276
2824	-0.015248
2825	-0.0347166
2826	0.00149425
2827	0.122151
2828	0.346936
2829	0.680109
2830	1.00956
2831	1.2993
2832	1.519
2833	1.64412
2834	1.65897
2835	1.57453
2836	1.44053
2837	1.28871
2838	1.14348
2839	1.01819
2840	0.909252
2841	0.827958
2842	0.774484
2843	0.735386
2844	0.704351
2845	0.66797
2846	0.638105
2847	0.604146
2848	0.564351
2849	0.52496
2850	0.48612
2851	0.450095
2852	0.412103
2853	0.379337
2854	0.353368
2855	0.319478
2856	0.297964
2857	0.276736
2858	0.25888
2859	0.246967
2860	0.228692
2861	0.207136
2862	0.191789
2863	0.180142
2864	0.167402
2865	0.151184
2866	0.147017
2867	0.134159
2868	0.121365
2869	0.112504
2870	0.102913
2871	0.0962675
2872	0.0903226
2873	0.0839104
2874	0.0785438
2875	0.074099
2876	0.0701577
2877	0.0663861
2878	0.062779
2879	0.0590987
2880	0.0557926
2881	0.0509206
2882	0.045982
2883	0.043357
2884	0.0401129
2885	0.0377569
2886	0.0355737
2887	0.0332962
2888	0.0308715
2889	0.0285319
2890	0.0264849
2972	0
2973	-0.014356
2974	-0.0164474
2975	-0.0333537
2976	-0.0184298
2977	0.0826322
2978	0.274569
2979	0.578189
2980	0.902265
2981	1.19075
2982	1.41672
2983	1.55723
2984	1.59064
2985	1.52571
2986	1.40492
2987	1.26103
2988	1.1208
2989	0.997471
2990	0.887994
2991	0.804942
2992	0.750771
2993	0.709385
2994	0.680357
2995	0.648533
2996	0.620674
2997	0.589117
2998	0.552428
2999	0.516551
3000	0.479456
3001	0.441633
3002	0.405002
3003	0.373037
3004	0.346767
3005	0.314684
3006	0.293355
3007	0.272108
3008	0.253262
3009	0.242391
3010	0.225099
3011	0.203883
3012	0.188098
3013	0.176643
3014	0.164974
3015	0.151384
3016	0.145123
3017	0.132533
3018	0.119046
3019	0.110722
3020	0.10158
3021	0.0948094
3022	0.0883273
3023	0.0815539
3024	0.0763938
3025	0.0724835
3026	0.0687443
3027	0.0643828
3028	0.0600484
3029	0.0562159
3030	0.0528433
3031	0.0486899
3032	0.0448066
3033	0.0421694
3034	0.0393339
3035	0.037096
3036	0.0349488
3037	0.0327481
3038	0.0302946
3039	0.0280991
3040	0.0263274

## Sheet: Figure 2d-imp
time (s)	DP (μJ/s)
120	0	T (˚C)	15	Injection Volumes (μL)
121	0.0711623	Cell volume(ml)	0.2	0.4
122	0.0606135	Cell concentration (mM)	0.235	2.0001
123	0.0465147	Syringe concentration (mM)	12	2.0001
124	0.0632537			2.0001
125	0.14587			2.0001
126	0.246731			2.0001
127	0.341786			2.0001
128	0.411894			2.0001
129	0.439181			2.0001
130	0.445138			2.0001
131	0.415123			2.0001
132	0.368171			2.0001
133	0.314756			2.0001
134	0.277728			2.0001
135	0.238692			2.0001
136	0.206442			2.0001
137	0.186854			2.0001
138	0.170885			2.0001
139	0.156664			2.0001
140	0.141834			2.0001
141	0.131631
142	0.120042			--
143	0.102744
144	0.0909774
145	0.0828071
146	0.076481
147	0.0659018
148	0.0534779
149	0.0496302
150	0.0428034
151	0.0372074
152	0.0320659
153	0.0253095
154	0.0186209
155	0.0124474
156	0.00828871
157	0.00445799
158	0.00233233
159	0.000550772
160	-0.00278785
161	-0.00409583
162	-0.00474143
163	-0.00602854
164	-0.00869356
165	-0.0112401
166	-0.0130192
167	-0.0134467
168	-0.0134599
169	-0.014134
170	-0.0137495
171	-0.0130705
172	-0.0119666
173	-0.0113033
174	-0.0112106
175	-0.0125997
176	-0.0146282
177	-0.0163956
178	-0.018543
179	-0.0192791
180	-0.018843
270	0
271	0.0261886
272	0.00914138
273	-0.0524707
274	-0.121063
275	-0.0960749
276	0.0678868
277	0.424551
278	0.912277
279	1.39219
280	1.80278
281	2.11689
282	2.32579
283	2.40572
284	2.38429
285	2.28324
286	2.12799
287	1.96258
288	1.78123
289	1.60501
290	1.43302
291	1.29786
292	1.17
293	1.04022
294	0.93578
295	0.840167
296	0.748312
297	0.670009
298	0.593519
299	0.523261
300	0.454516
301	0.401746
302	0.345408
303	0.292803
304	0.247727
305	0.211438
306	0.182903
307	0.158419
308	0.136063
309	0.11556
310	0.0965671
311	0.0792935
312	0.0648881
313	0.0521168
314	0.0398285
315	0.0281395
316	0.0175538
317	0.00758501
318	-0.00166434
319	-0.00884104
320	-0.015096
321	-0.0193716
322	-0.0225702
323	-0.0260415
324	-0.0286272
325	-0.0312303
326	-0.0331983
327	-0.0349477
328	-0.0358094
329	-0.0358259
330	-0.0355961
420	0
421	0.00843015
422	-0.0139775
423	-0.0734602
424	-0.132508
425	-0.125812
426	0.0280114
427	0.35731
428	0.785154
429	1.20805
430	1.56843
431	1.84729
432	2.04857
433	2.12679
434	2.11578
435	2.03133
436	1.90498
437	1.75723
438	1.5976
439	1.4467
440	1.30454
441	1.17475
442	1.0635
443	0.966452
444	0.87814
445	0.788755
446	0.706772
447	0.633777
448	0.565387
449	0.500633
450	0.441648
451	0.3985
452	0.352539
453	0.310832
454	0.274624
455	0.243031
456	0.217402
457	0.195248
458	0.1738
459	0.154676
460	0.13703
461	0.119543
462	0.105277
463	0.0939061
464	0.0841517
465	0.0740171
466	0.065324
467	0.0561566
468	0.0468978
469	0.0399714
470	0.0326273
471	0.0275181
472	0.0235665
473	0.0196391
474	0.0163028
475	0.0141438
476	0.0136181
477	0.0130988
478	0.0136389
479	0.0132935
480	0.0129278
570	0
571	-0.00213673
572	-0.0224425
573	-0.0801298
574	-0.140146
575	-0.134096
576	0.00423927
577	0.303599
578	0.695449
579	1.07853
580	1.39849
581	1.63883
582	1.79694
583	1.85193
584	1.82515
585	1.73914
586	1.61918
587	1.48916
588	1.34861
589	1.21612
590	1.0903
591	0.984951
592	0.889821
593	0.800366
594	0.724725
595	0.651299
596	0.5815
597	0.521624
598	0.465069
599	0.411339
600	0.360989
601	0.322619
602	0.282101
603	0.245004
604	0.212717
605	0.185568
606	0.163433
607	0.144466
608	0.126606
609	0.110377
610	0.0955352
611	0.0815309
612	0.0698213
613	0.0597262
614	0.0509999
615	0.0424437
616	0.0347758
617	0.0270731
618	0.0196048
619	0.0139605
620	0.00839864
621	0.00436553
622	0.00122631
623	-0.00172635
624	-0.00411374
625	-0.00587293
626	-0.00662263
627	-0.00726164
628	-0.00716536
629	-0.00729045
630	-0.00747372
720	0
721	0.0613522
722	0.0453794
723	-0.000216131
724	-0.0606451
725	-0.0571893
726	0.0380203
727	0.292172
728	0.650982
729	0.985976
730	1.26265
731	1.46254
732	1.57757
733	1.59403
734	1.55494
735	1.4572
736	1.34071
737	1.21426
738	1.09492
739	0.987227
740	0.884618
741	0.795141
742	0.722478
743	0.656097
744	0.599051
745	0.545833
746	0.493829
747	0.441975
748	0.391666
749	0.349939
750	0.308499
751	0.273789
752	0.241311
753	0.211115
754	0.183979
755	0.160426
756	0.142215
757	0.126029
758	0.110735
759	0.0969242
760	0.0834924
761	0.0703289
762	0.0599798
763	0.0522756
764	0.044802
765	0.0376998
766	0.0316309
767	0.0260295
768	0.0207061
769	0.0162387
770	0.0126813
771	0.0101924
772	0.00849709
773	0.00676037
774	0.00528557
775	0.00360849
776	0.0022856
777	0.00105763
778	0.000388069
779	-0.000211274
780	-0.00037534
870	0
871	0.0032725
872	-0.00531417
873	-0.0465542
874	-0.113568
875	-0.134421
876	-0.0737431
877	0.135622
878	0.457399
879	0.777157
880	1.04638
881	1.25252
882	1.37318
883	1.41292
884	1.38293
885	1.30511
886	1.20004
887	1.0925
888	0.981629
889	0.877221
890	0.775108
891	0.702224
892	0.632565
893	0.558344
894	0.502929
895	0.455372
896	0.405317
897	0.363818
898	0.323192
899	0.285326
900	0.24686
901	0.214076
902	0.18138
903	0.151176
904	0.125011
905	0.104796
906	0.088808
907	0.0751092
908	0.0625238
909	0.050602
910	0.0400349
911	0.0302503
912	0.021866
913	0.01441
914	0.00753063
915	0.00163189
916	-0.00416463
917	-0.00952571
918	-0.0142537
919	-0.017943
920	-0.0206599
921	-0.022852
922	-0.0246344
923	-0.0262235
924	-0.0270971
925	-0.0280846
926	-0.0290392
927	-0.0298462
928	-0.0301829
929	-0.0299612
930	-0.0299155
1021	0
1022	-0.00317274
1023	-0.0395523
1024	-0.110005
1025	-0.136159
1026	-0.0599131
1027	0.161726
1028	0.472777
1029	0.776674
1030	1.02587
1031	1.196
1032	1.2726
1033	1.28065
1034	1.23552
1035	1.15178
1036	1.05084
1037	0.952828
1038	0.870636
1039	0.781802
1040	0.704117
1041	0.634317
1042	0.57821
1043	0.522818
1044	0.4684
1045	0.424692
1046	0.380296
1047	0.339088
1048	0.303517
1049	0.270809
1050	0.242111
1051	0.215203
1052	0.194792
1053	0.173072
1054	0.152129
1055	0.13236
1056	0.114339
1057	0.0985443
1058	0.0852417
1059	0.0740468
1060	0.0639198
1061	0.053592
1062	0.0461389
1063	0.0396845
1064	0.0322268
1065	0.0260819
1066	0.0200446
1067	0.014846
1068	0.0104171
1069	0.00629965
1070	0.00285097
1071	-0.000438199
1072	-0.0029701
1073	-0.00460766
1074	-0.00566823
1075	-0.00715838
1076	-0.00893918
1077	-0.0102128
1078	-0.0111219
1079	-0.0121935
1080	-0.0128522
1081	-0.0129313
1170	0
1171	0.0022826
1172	-0.0110638
1173	-0.0540461
1174	-0.124616
1175	-0.164851
1176	-0.120473
1177	0.0745357
1178	0.370606
1179	0.658243
1180	0.892374
1181	1.06632
1182	1.16088
1183	1.17819
1184	1.13743
1185	1.05459
1186	0.96111
1187	0.861316
1188	0.767838
1189	0.686334
1190	0.610188
1191	0.548016
1192	0.497435
1193	0.451809
1194	0.414424
1195	0.379424
1196	0.342019
1197	0.307804
1198	0.275946
1199	0.246453
1200	0.217859
1201	0.191986
1202	0.168707
1203	0.147978
1204	0.129128
1205	0.113176
1206	0.100114
1207	0.0886988
1208	0.0774817
1209	0.067058
1210	0.0577881
1211	0.0482674
1212	0.0403722
1213	0.0343034
1214	0.0294723
1215	0.0252608
1216	0.0212365
1217	0.0171493
1218	0.0132585
1219	0.0102235
1220	0.00764603
1221	0.00538029
1222	0.0035069
1223	0.00216704
1224	0.00125951
1225	0.000726727
1226	0.00059576
1227	0.000505058
1228	0.000871675
1229	0.000775527
1230	0.000386326
1321	0
1322	-0.000182209
1323	-0.0343934
1324	-0.0984423
1325	-0.130243
1326	-0.082544
1327	0.0977888
1328	0.372856
1329	0.649452
1330	0.876946
1331	1.03158
1332	1.10334
1333	1.11287
1334	1.0686
1335	0.991116
1336	0.895464
1337	0.808788
1338	0.730807
1339	0.653323
1340	0.589496
1341	0.534652
1342	0.483546
1343	0.440069
1344	0.404137
1345	0.371716
1346	0.335741
1347	0.302612
1348	0.271386
1349	0.243716
1350	0.219644
1351	0.198202
1352	0.18131
1353	0.164959
1354	0.149678
1355	0.134524
1356	0.119463
1357	0.106021
1358	0.0945113
1359	0.0842214
1360	0.0750652
1361	0.0657724
1362	0.0581685
1363	0.0518369
1364	0.0455665
1365	0.0408823
1366	0.0361021
1367	0.0321566
1368	0.0285256
1369	0.0249027
1370	0.0218888
1371	0.0187403
1372	0.0162284
1373	0.0145243
1374	0.0135102
1375	0.0120455
1376	0.0107015
1377	0.0100884
1378	0.00970924
1379	0.00928612
1380	0.00852789
1381	0.00816394
1471	0
1472	-0.0122131
1473	-0.03775
1474	-0.094394
1475	-0.135162
1476	-0.105086
1477	0.0347919
1478	0.271485
1479	0.533782
1480	0.759073
1481	0.917958
1482	1.00152
1483	1.01451
1484	0.981142
1485	0.907959
1486	0.818895
1487	0.73252
1488	0.660042
1489	0.585879
1490	0.522122
1491	0.463925
1492	0.42335
1493	0.382125
1494	0.338481
1495	0.306899
1496	0.277321
1497	0.246684
1498	0.221491
1499	0.198244
1500	0.177265
1501	0.156514
1502	0.138435
1503	0.120703
1504	0.103896
1505	0.0880274
1506	0.0744671
1507	0.0625562
1508	0.0525578
1509	0.0440908
1510	0.0361285
1511	0.0284541
1512	0.0227987
1513	0.0177112
1514	0.0118546
1515	0.00717559
1516	0.00307617
1517	-0.000803075
1518	-0.00404289
1519	-0.00685831
1520	-0.00922875
1521	-0.0111296
1522	-0.0128807
1523	-0.0141187
1524	-0.0146947
1525	-0.0153851
1526	-0.0163654
1527	-0.017217
1528	-0.0177793
1529	-0.0184648
1530	-0.018738
1531	-0.0188341
1621	0
1622	0.00600466
1623	-0.0188696
1624	-0.0714639
1625	-0.124339
1626	-0.128456
1627	-0.0306744
1628	0.186939
1629	0.450883
1630	0.680306
1631	0.845454
1632	0.940687
1633	0.965993
1634	0.932539
1635	0.863272
1636	0.769752
1637	0.686088
1638	0.604896
1639	0.533549
1640	0.477599
1641	0.429415
1642	0.384888
1643	0.352202
1644	0.327694
1645	0.305422
1646	0.281295
1647	0.256244
1648	0.230561
1649	0.207926
1650	0.188651
1651	0.170806
1652	0.153824
1653	0.140133
1654	0.12793
1655	0.115459
1656	0.103161
1657	0.0923856
1658	0.0829293
1659	0.0738876
1660	0.0656816
1661	0.0577489
1662	0.0502211
1663	0.0440783
1664	0.0390573
1665	0.0355225
1666	0.0322575
1667	0.0294278
1668	0.0266927
1669	0.0239652
1670	0.0216532
1671	0.0195142
1672	0.0175381
1673	0.0160834
1674	0.0153929
1675	0.0145286
1676	0.0138742
1677	0.0137079
1678	0.0136598
1679	0.0137105
1680	0.0131426
1681	0.0126342
1771	0
1772	0.00666192
1773	-0.0189365
1774	-0.0709168
1775	-0.114118
1776	-0.101578
1777	0.0123522
1778	0.229818
1779	0.477816
1780	0.687995
1781	0.835518
1782	0.913606
1783	0.927562
1784	0.889575
1785	0.820414
1786	0.731288
1787	0.65202
1788	0.578065
1789	0.511261
1790	0.45832
1791	0.412661
1792	0.371317
1793	0.339175
1794	0.313473
1795	0.290843
1796	0.266541
1797	0.242067
1798	0.217495
1799	0.19567
1800	0.177364
1801	0.160327
1802	0.144725
1803	0.131583
1804	0.119575
1805	0.107365
1806	0.0953684
1807	0.0848279
1808	0.0756481
1809	0.0671612
1810	0.0594797
1811	0.0518712
1812	0.0450996
1813	0.0395403
1814	0.0346299
1815	0.0310322
1816	0.0276479
1817	0.0247544
1818	0.0221027
1819	0.0195055
1820	0.0172666
1821	0.015207
1822	0.0133688
1823	0.0120812
1824	0.0114748
1825	0.0106124
1826	0.00980602
1827	0.00942761
1828	0.0092076
1829	0.0090004
1830	0.00841186
1831	0.00801218
1921	0
1922	0.0138027
1923	-0.00853243
1924	-0.0556148
1925	-0.109494
1926	-0.124819
1927	-0.049839
1928	0.145299
1929	0.392998
1930	0.609494
1931	0.767075
1932	0.861223
1933	0.889324
1934	0.858286
1935	0.795083
1936	0.706023
1937	0.628031
1938	0.548807
1939	0.48279
1940	0.43262
1941	0.390138
1942	0.347365
1943	0.319467
1944	0.302018
1945	0.284019
1946	0.263519
1947	0.241968
1948	0.217813
1949	0.196688
1950	0.179269
1951	0.163322
1952	0.147477
1953	0.135738
1954	0.125539
1955	0.114764
1956	0.103613
1957	0.0939338
1958	0.0852815
1959	0.0766872
1960	0.0689553
1961	0.0614659
1962	0.0538479
1963	0.0477907
1964	0.0433945
1965	0.040405
1966	0.0376132
1967	0.0352819
1968	0.0329085
1969	0.0304397
1970	0.0283206
1971	0.0263415
1972	0.0244981
1973	0.0231329
1974	0.0224905
1975	0.0216826
1976	0.0211722
1977	0.0211775
1978	0.0212419
1979	0.0214675
1980	0.0208524
1981	0.0202686
2071	0
2072	0.0298245
2073	0.0114357
2074	-0.0284151
2075	-0.0732247
2076	-0.0744761
2077	-0.00299023
2078	0.172404
2079	0.397041
2080	0.589789
2081	0.73076
2082	0.812716
2083	0.83319
2084	0.800975
2085	0.743323
2086	0.661262
2087	0.587467
2088	0.51473
2089	0.454278
2090	0.406945
2091	0.365164
2092	0.32648
2093	0.299562
2094	0.278775
2095	0.26014
2096	0.241433
2097	0.221533
2098	0.198759
2099	0.177754
2100	0.161874
2101	0.146067
2102	0.130381
2103	0.118397
2104	0.107409
2105	0.096224
2106	0.0853343
2107	0.0763476
2108	0.0682691
2109	0.0606067
2110	0.0536706
2111	0.0466905
2112	0.0399605
2113	0.0346886
2114	0.0307519
2115	0.0275421
2116	0.0246499
2117	0.0222325
2118	0.0201222
2119	0.0180931
2120	0.0161958
2121	0.0148017
2122	0.0135341
2123	0.0127108
2124	0.0123456
2125	0.0118119
2126	0.0111288
2127	0.0106255
2128	0.0102235
2129	0.00990373
2130	0.00930538
2131	0.00895658
2221	0
2222	-0.000490457
2223	-0.0212568
2224	-0.067148
2225	-0.117513
2226	-0.127613
2227	-0.0527645
2228	0.128097
2229	0.353318
2230	0.54871
2231	0.686927
2232	0.764377
2233	0.776674
2234	0.741989
2235	0.676049
2236	0.592299
2237	0.519482
2238	0.45188
2239	0.393877
2240	0.349545
2241	0.311447
2242	0.279612
2243	0.25587
2244	0.236737
2245	0.221317
2246	0.205423
2247	0.187112
2248	0.168695
2249	0.152622
2250	0.138987
2251	0.125857
2252	0.112024
2253	0.101496
2254	0.0921336
2255	0.0823313
2256	0.0729304
2257	0.0645484
2258	0.0572294
2259	0.0503263
2260	0.0439157
2261	0.0378184
2262	0.0321794
2263	0.0274666
2264	0.0234171
2265	0.0206679
2266	0.0183762
2267	0.0162373
2268	0.0142761
2269	0.0124258
2270	0.0108036
2271	0.00949687
2272	0.00806676
2273	0.00698806
2274	0.00667155
2275	0.00623729
2276	0.00586291
2277	0.00572451
2278	0.00571342
2279	0.00570918
2280	0.00531672
2281	0.00490023
2372	0
2373	-0.0403917
2374	-0.0706101
2375	-0.129428
2376	-0.158475
2377	-0.121912
2378	0.0304939
2379	0.249081
2380	0.45344
2381	0.616076
2382	0.712496
2383	0.739345
2384	0.710266
2385	0.656684
2386	0.574664
2387	0.494531
2388	0.428892
2389	0.382609
2390	0.333049
2391	0.294333
2392	0.26248
2393	0.242255
2394	0.218391
2395	0.193557
2396	0.17669
2397	0.158347
2398	0.139257
2399	0.12575
2400	0.115013
2401	0.103812
2402	0.0939138
2403	0.0850708
2404	0.0761759
2405	0.0677654
2406	0.0588756
2407	0.0505343
2408	0.0420038
2409	0.0351188
2410	0.0295961
2411	0.0243578
2412	0.0192853
2413	0.0164207
2414	0.0134255
2415	0.00880212
2416	0.00593554
2417	0.00342671
2418	0.000966055
2419	-0.00107521
2420	-0.0028736
2421	-0.00435001
2422	-0.0058746
2423	-0.00750803
2424	-0.00870655
2425	-0.00893749
2426	-0.00952858
2427	-0.0101474
2428	-0.0104616
2429	-0.0104768
2430	-0.0108257
2431	-0.0111032
2432	-0.0113309
2521	0
2522	0.00732561
2523	-0.00361674
2524	-0.0385474
2525	-0.0996184
2526	-0.133752
2527	-0.112734
2528	0.0240847
2529	0.239015
2530	0.435962
2531	0.5848
2532	0.682163
2533	0.707138
2534	0.685071
2535	0.628302
2536	0.549743
2537	0.476442
2538	0.407979
2539	0.351654
2540	0.307105
2541	0.265784
2542	0.239031
2543	0.217766
2544	0.195174
2545	0.181225
2546	0.17139
2547	0.155876
2548	0.140721
2549	0.126399
2550	0.114811
2551	0.101522
2552	0.0855933
2553	0.0738507
2554	0.0632563
2555	0.0528237
2556	0.0443531
2557	0.0373574
2558	0.0311787
2559	0.0253937
2560	0.019699
2561	0.0145843
2562	0.00966914
2563	0.00549955
2564	0.0020782
2565	-0.000613372
2566	-0.00233029
2567	-0.00428371
2568	-0.00584206
2569	-0.00701277
2570	-0.00815641
2571	-0.00838171
2572	-0.00908177
2573	-0.00967089
2574	-0.00963568
2575	-0.0094177
2576	-0.00948893
2577	-0.00983318
2578	-0.0100587
2579	-0.0102453
2580	-0.0103408
2581	-0.0105864
2672	0
2673	-0.0195712
2674	-0.0465819
2675	-0.0971551
2676	-0.121863
2677	-0.0882443
2678	0.0449551
2679	0.239303
2680	0.422922
2681	0.566594
2682	0.652346
2683	0.676109
2684	0.651683
2685	0.601278
2686	0.529733
2687	0.456465
2688	0.397589
2689	0.352818
2690	0.308454
2691	0.274761
2692	0.247559
2693	0.226251
2694	0.205586
2695	0.186907
2696	0.172573
2697	0.156072
2698	0.139632
2699	0.125709
2700	0.114297
2701	0.103925
2702	0.094828
2703	0.0866916
2704	0.0792219
2705	0.0721557
2706	0.0644264
2707	0.056589
2708	0.0488769
2709	0.0424687
2710	0.0371101
2711	0.0321854
2712	0.0271927
2713	0.0238621
2714	0.0207903
2715	0.0168423
2716	0.0143052
2717	0.0119432
2718	0.00983153
2719	0.00806606
2720	0.00641727
2721	0.00499248
2722	0.00352793
2723	0.00208132
2724	0.00108477
2725	0.000859502
2726	0.000235338
2727	-0.000421895
2728	-0.000749141
2729	-0.000843169
2730	-0.00118591
2731	-0.00161473
2732	-0.00187291
2822	0
2823	-0.0032968
2824	-0.0253884
2825	-0.0718203
2826	-0.106471
2827	-0.0841835
2828	0.0220754
2829	0.204529
2830	0.403084
2831	0.563916
2832	0.667883
2833	0.709289
2834	0.691278
2835	0.64229
2836	0.569894
2837	0.490514
2838	0.42312
2839	0.370262
2840	0.321627
2841	0.283662
2842	0.250425
2843	0.229016
2844	0.207753
2845	0.184581
2846	0.169487
2847	0.155733
2848	0.139749
2849	0.125601
2850	0.112849
2851	0.102658
2852	0.0918848
2853	0.0806542
2854	0.0712268
2855	0.0621214
2856	0.0527086
2857	0.0442732
2858	0.0366242
2859	0.0301551
2860	0.0248553
2861	0.0197971
2862	0.0147007
2863	0.0112045
2864	0.00805022
2865	0.00422125
2866	0.0013091
2867	-0.00103174
2868	-0.00328489
2869	-0.00490364
2870	-0.00617916
2871	-0.00744203
2872	-0.00817463
2873	-0.00911037
2874	-0.00969892
2875	-0.0096248
2876	-0.00980358
2877	-0.0104064
2878	-0.011087
2879	-0.0115171
2880	-0.0121937
2881	-0.0125394
2882	-0.012676
2972	0
2973	-0.0161585
2974	-0.0360672
2975	-0.0818041
2976	-0.131275
2977	-0.140673
2978	-0.0697091
2979	0.0959191
2980	0.298394
2981	0.471099
2982	0.586635
2983	0.643356
2984	0.634184
2985	0.590833
2986	0.518062
2987	0.436751
2988	0.369196
2989	0.3137
2990	0.265951
2991	0.230737
2992	0.200659
2993	0.182382
2994	0.166082
2995	0.14918
2996	0.139443
2997	0.130875
2998	0.118043
2999	0.107
3000	0.0977578
3001	0.089577
3002	0.0809223
3003	0.0699629
3004	0.0620246
3005	0.0548726
3006	0.047075
3007	0.0401422
3008	0.0335479
3009	0.027964
3010	0.0230579
3011	0.0182372
3012	0.0137988
3013	0.0103056
3014	0.0070795
3015	0.00357003
3016	0.00135941
3017	-0.000110103
3018	-0.00178094
3019	-0.00308762
3020	-0.00410221
3021	-0.00506808
3022	-0.00555422
3023	-0.00652447
3024	-0.00729369
3025	-0.00717934
3026	-0.00716408
3027	-0.00729886
3028	-0.00747912
3029	-0.00746898
3030	-0.00762858
3031	-0.0078201
3032	-0.00812539

## Sheet: Figure S5a-b
fig s5a
Substrate (mM)	WT
Uro 0.25	77.1183	84.6176	101.116	119.632	94.2953	123.221
Fum 10	16.4807	12.0347	19.1055
Substrate (mM)	Y373H
Uro 0.25	65.8335	62.566	72.5829	58.977	60.2626	53.4596
Fum 10	43.5319	45.1389	26.0692
Unpaired t test (urocanate reductase activity between WT and Y373H)
P value	0.0008
P value summary	***
Significantly different (P < 0.05)?	Yes
One- or two-tailed P value?	Two-tailed
t, df	t=4.702, df=10
Unpaired t test (fumarate reductase activity betweetn WT and Y373H)
P value	0.0256
P value summary	*
Significantly different (P < 0.05)?	Yes
One- or two-tailed P value?	Two-tailed
t, df	t=3.471, df=4
Fig s5b
Substrate (mM)	WT			Y373H
Uro 0.25	99.3777	96.7717	103.851	42.5386	42.733	46.3114
Fum 10	3.37093	-6.93634	-6.66407	48.9693	44.7297	47.8413
Unpaired t test (urocanate reductase activity between WT and Y373H)
P value	<0.0001
P value summary	****
Significantly different (P < 0.05)?	Yes
One- or two-tailed P value?	Two-tailed
t, df	t=23.36, df=4
Unpaired t test (fumarate reductase activity betweetn WT and Y373H)
P value	0.0002
P value summary	***
Significantly different (P < 0.05)?	Yes
One- or two-tailed P value?	Two-tailed
t, df	t=13.97, df=4

## Sheet: Figure S6-uro
time (s)	DP (μJ/s)	time (s)	DP (μJ/s)	T (˚C)	15	Injection Volumes (μL)
120.0	0	120	0	Cell vol(ml)	0.2	0.4	0.4
121.0	0.00297033	121	0.0126663	Cell conc (mM)	0.235	2.0001	2.0001
122.0	-0.0266858	122	0.00907854	Syringe conc (mM)	10	2.0001	2.0001
123.0	-0.0652498	123	0.0495109			2.0001	2.0001
124.0	-0.0308214	124	0.10512			2.0001	2.0001
125.0	0.103245	125	0.188929			2.0001	2.0001
126.0	0.319081	126	0.347967			2.0001	2.0001
127.0	0.547228	127	0.567358			2.0001	2.0001
128.0	0.771028	128	0.810461			2.0001	2.0001
129.0	0.93126	129	1.04376			2.0001	2.0001
130.0	1.0147	130	1.20878			2.0001	2.0001
131.0	1.04854	131	1.29755			2.0001	2.0001
132.0	1.015	132	1.30496			2.0001	2.0001
133.0	0.95179	133	1.2516			2.0001	2.0001
134.0	0.839631	134	1.15239			2.0001	2.0001
135.0	0.691708	135	1.02845			2.0001	2.0001
136.0	0.569652	136	0.898544			2.0001	2.0001
137.0	0.46992	137	0.75497			2.0001	2.0001
138.0	0.370697	138	0.62586			2.0001	2.0001
139.0	0.312876	139	0.514636			2.0001	2.0001
140.0	0.253942	140	0.399314
141.0	0.209657	141	0.311628
142.0	0.168385	142	0.251468
143.0	0.124217	143	0.202661
144.0	0.0801686	144	0.171452
145.0	0.0562921	145	0.148504
146.0	0.0345386	146	0.109993
147.0	0.0256583	147	0.0843977
148.0	0.017085	148	0.0636572
149.0	0.0128606	149	0.0548143
150.0	0.0175904	150	0.0461554
151.0	0.0206299	151	0.0339135
152.0	0.0170295	152	0.0157941
153.0	0.00545107	153	0.0115902
154.0	0.00106599	154	0.0117047
155.0	-0.000278537	155	0.00602814
156.0	0.000162002	156	0.00198597
157.0	0.00449672	157	-0.00228345
158.0	0.00821631	158	-0.00878258
159.0	0.00990334	159	-0.018729
160.0	0.0124699	160	-0.0223133
161.0	0.0167923	161	-0.0236206
162.0	0.0193253	162	-0.0276192
163.0	0.018648	163	-0.0271058
164.0	0.0183097	164	-0.0282579
165.0	0.0172026	165	-0.028056
166.0	0.0155425	166	-0.0289781
167.0	0.0175721	167	-0.0295452
168.0	0.0182107	168	-0.0279913
169.0	0.0177072	169	-0.0294543
170.0	0.0180229	170	-0.0284701
171.0	0.0162699	171	-0.0243926
172.0	0.0131508	172	-0.0229022
173.0	0.0135891	173	-0.0214566
174.0	0.0135838	174	-0.0173679
175.0	0.0148439	175	-0.013018
176.0	0.0148984	176	-0.0108828
177.0	0.0145269	177	-0.00876075
178.0	0.0123361	178	-0.00506608
179.0	0.0100815	179	-0.00501749
180.0	0.00876035	180	-0.00533038
181.0	0.00732449	181	-0.00378058
182.0	0.00539848	182	-0.00343679
183.0	0.00360028	183	-0.00220625
184.0	0.0014927	184	-0.00248794
185.0	-0.00213127	185	-0.00215161
186.0	-0.00486609	186	-0.00188267
187.0	-0.00672038	187	-0.000721522
188.0	-0.00831467	188	-0.000153256
270.0	0	270	0
271.0	-0.0142513	271	-0.00967148
272.0	-0.0526846	272	-0.0214522
273.0	0.0139062	273	0.102872
274.0	0.240408	274	0.472677
275.0	0.695375	275	1.00899
276.0	1.40606	276	1.73677
277.0	2.2225	277	2.53205
278.0	3.05296	278	3.32141
279.0	3.84773	279	4.11193
280.0	4.5917	280	4.88253
281.0	5.27565	281	5.55456
282.0	5.85481	282	6.08318
283.0	6.31388	283	6.45297
284.0	6.58945	284	6.65657
285.0	6.65865	285	6.72895
286.0	6.51274	286	6.70559
287.0	6.16283	287	6.61737
288.0	5.68294	288	6.44864
289.0	5.12779	289	6.20952
290.0	4.55759	290	5.91546
291.0	4.03177	291	5.56531
292.0	3.54383	292	5.15789
293.0	3.10356	293	4.7225
294.0	2.72115	294	4.26833
295.0	2.39205	295	3.83027
296.0	2.11718	296	3.4066
297.0	1.87473	297	3.01053
298.0	1.67877	298	2.66987
299.0	1.52411	299	2.34092
300.0	1.3817	300	2.04505
301.0	1.2494	301	1.8037
302.0	1.1154	302	1.59375
303.0	0.985527	303	1.38509
304.0	0.900084	304	1.2168
305.0	0.82277	305	1.06394
306.0	0.748565	306	0.938417
307.0	0.645202	307	0.826812
308.0	0.569482	308	0.741106
309.0	0.534959	309	0.664726
310.0	0.491889	310	0.58162
311.0	0.455383	311	0.514106
312.0	0.417052	312	0.468457
313.0	0.379435	313	0.408722
314.0	0.344421	314	0.355341
315.0	0.304028	315	0.312532
316.0	0.256086	316	0.282843
317.0	0.195792	317	0.247364
318.0	0.162504	318	0.220833
319.0	0.157397	319	0.199861
320.0	0.158329	320	0.180874
321.0	0.155442	321	0.164258
322.0	0.142929	322	0.150025
323.0	0.13297	323	0.13805
324.0	0.129391	324	0.128107
325.0	0.12474	325	0.117007
326.0	0.124843	326	0.107581
327.0	0.123598	327	0.0993427
328.0	0.118882	328	0.0891705
329.0	0.113192	329	0.0799352
330.0	0.10761	330	0.0734302
331.0	0.10234	331	0.0670738
332.0	0.0968417	332	0.0623435
333.0	0.0914059	333	0.0574808
334.0	0.0842793	334	0.0514053
335.0	0.077486	335	0.0462299
336.0	0.0729568	336	0.0409563
337.0	0.0686649	337	0.038112
338.0	0.0644407	338	0.0339421
420.0	0	420	0
421.0	-0.0550199	421	-0.0191119
422.0	-0.10169	422	-0.0404652
423.0	-0.119269	423	0.0681732
424.0	0.0201951	424	0.382678
425.0	0.34064	425	0.831328
426.0	0.922245	426	1.43362
427.0	1.62875	427	2.05912
428.0	2.3247	428	2.65947
429.0	2.97777	429	3.24843
430.0	3.53818	430	3.78636
431.0	4.01703	431	4.22103
432.0	4.36659	432	4.52698
433.0	4.5932	433	4.70304
434.0	4.68167	434	4.76022
435.0	4.65329	435	4.72914
436.0	4.50303	436	4.64369
437.0	4.26598	437	4.51972
438.0	3.96119	438	4.35547
439.0	3.62754	439	4.15975
440.0	3.28492	440	3.93208
441.0	2.92954	441	3.67788
442.0	2.61134	442	3.40094
443.0	2.31806	443	3.11299
444.0	2.04796	444	2.81728
445.0	1.8292	445	2.53203
446.0	1.62846	446	2.25649
447.0	1.45163	447	1.99814
448.0	1.31347	448	1.77775
449.0	1.20732	449	1.56412
450.0	1.09847	450	1.37467
451.0	0.974627	451	1.22051
452.0	0.87599	452	1.08224
453.0	0.788866	453	0.948868
454.0	0.700528	454	0.840847
455.0	0.650404	455	0.741246
456.0	0.593818	456	0.656658
457.0	0.538476	457	0.581908
458.0	0.489612	458	0.524269
459.0	0.446133	459	0.4704
460.0	0.385473	460	0.416179
461.0	0.340506	461	0.371764
462.0	0.30648	462	0.340079
463.0	0.27712	463	0.301871
464.0	0.252718	464	0.266104
465.0	0.229303	465	0.237013
466.0	0.209809	466	0.214617
467.0	0.191094	467	0.189825
468.0	0.175322	468	0.171181
469.0	0.164137	469	0.155195
470.0	0.150623	470	0.141375
471.0	0.136918	471	0.129275
472.0	0.123083	472	0.117943
473.0	0.112739	473	0.108421
474.0	0.10549	474	0.100741
475.0	0.100902	475	0.092629
476.0	0.09696	476	0.0849811
477.0	0.0922589	477	0.0782717
478.0	0.0879721	478	0.0710457
479.0	0.0837046	479	0.0639579
480.0	0.0791534	480	0.0583998
481.0	0.073637	481	0.0532471
482.0	0.0682441	482	0.0491143
483.0	0.0637279	483	0.045183
484.0	0.060056	484	0.0407969
485.0	0.0566644	485	0.037115
486.0	0.0536931	486	0.0332583
487.0	0.052206	487	0.0307261
488.0	0.0512104	488	0.027949
570.0	0	570	0
571.0	0.00161535	571	-0.00608641
572.0	-0.0276308	572	-0.0402153
573.0	-0.0025129	573	0.00041016
574.0	0.155069	574	0.24722
575.0	0.482717	575	0.644972
576.0	1.00219	576	1.18664
577.0	1.59428	577	1.76317
578.0	2.14582	578	2.29464
579.0	2.6728	579	2.79562
580.0	3.11241	580	3.24152
581.0	3.44564	581	3.59227
582.0	3.6456	582	3.82486
583.0	3.76047	583	3.93741
584.0	3.76418	584	3.94634
585.0	3.63953	585	3.88633
586.0	3.44917	586	3.7813
587.0	3.22503	587	3.65289
588.0	2.98762	588	3.50176
589.0	2.73391	589	3.32872
590.0	2.47794	590	3.13846
591.0	2.23989	591	2.93057
592.0	2.02165	592	2.71381
593.0	1.81299	593	2.48922
594.0	1.64086	594	2.26044
595.0	1.46515	595	2.0409
596.0	1.30484	596	1.82538
597.0	1.18612	597	1.62488
598.0	1.07974	598	1.45073
599.0	0.96921	599	1.28845
600.0	0.868382	600	1.14416
601.0	0.775603	601	1.02284
602.0	0.703144	602	0.908209
603.0	0.625555	603	0.802076
604.0	0.557909	604	0.716861
605.0	0.502478	605	0.636394
606.0	0.428428	606	0.57029
607.0	0.375325	607	0.510599
608.0	0.333235	608	0.460712
609.0	0.298111	609	0.41181
610.0	0.264974	610	0.363691
611.0	0.242661	611	0.326438
612.0	0.221105	612	0.298926
613.0	0.19787	613	0.268756
614.0	0.178285	614	0.240645
615.0	0.157347	615	0.217539
616.0	0.136465	616	0.198986
617.0	0.11448	617	0.179878
618.0	0.0975288	618	0.163679
619.0	0.0827584	619	0.148431
620.0	0.0719433	620	0.134306
621.0	0.0605644	621	0.123301
622.0	0.0472511	622	0.112776
623.0	0.0373599	623	0.103731
624.0	0.0320944	624	0.0953796
625.0	0.0307616	625	0.0865746
626.0	0.029019	626	0.0796666
627.0	0.0268988	627	0.0741263
628.0	0.0244728	628	0.0676675
629.0	0.0222021	629	0.0620216
630.0	0.0201184	630	0.0572802
631.0	0.0191167	631	0.0530997
632.0	0.0192041	632	0.0494336
633.0	0.0199064	633	0.0460508
634.0	0.0219644	634	0.0421139
635.0	0.0242753	635	0.038764
636.0	0.025635	636	0.0357169
637.0	0.029413	637	0.0332109
638.0	0.0326237	638	0.0308841
720.0	0	720	0
721.0	-0.0114915	721	-0.0160894
722.0	-0.0557087	722	-0.0492893
723.0	-0.0986205	723	0.0117466
724.0	0.00259282	724	0.262745
725.0	0.246703	725	0.643914
726.0	0.706491	726	1.15528
727.0	1.29085	727	1.67561
728.0	1.84142	728	2.14959
729.0	2.34093	729	2.59555
730.0	2.74338	730	2.97618
731.0	3.04672	731	3.25786
732.0	3.22347	732	3.42503
733.0	3.29385	733	3.48167
734.0	3.26816	734	3.44967
735.0	3.1637	735	3.35976
736.0	2.99407	736	3.2389
737.0	2.79562	737	3.10014
738.0	2.58324	738	2.94836
739.0	2.36788	739	2.78701
740.0	2.15997	740	2.61239
741.0	1.94667	741	2.42836
742.0	1.75689	742	2.2439
743.0	1.59663	743	2.05729
744.0	1.44421	744	1.86925
745.0	1.31879	745	1.68828
746.0	1.19862	746	1.51219
747.0	1.09082	747	1.34715
748.0	0.999106	748	1.20571
749.0	0.916998	749	1.07157
750.0	0.836381	750	0.954237
751.0	0.751042	751	0.856864
752.0	0.682461	752	0.76345
753.0	0.620098	753	0.678243
754.0	0.550965	754	0.609255
755.0	0.50554	755	0.543691
756.0	0.452018	756	0.487422
757.0	0.41156	757	0.437264
758.0	0.37497	758	0.396247
759.0	0.340839	759	0.355052
760.0	0.300605	760	0.316768
761.0	0.270351	761	0.286392
762.0	0.24635	762	0.263162
763.0	0.224306	763	0.23882
764.0	0.205827	764	0.21505
765.0	0.189121	765	0.19527
766.0	0.175677	766	0.178189
767.0	0.164014	767	0.161263
768.0	0.151918	768	0.147319
769.0	0.140021	769	0.133867
770.0	0.127051	770	0.121982
771.0	0.114883	771	0.112278
772.0	0.103662	772	0.102551
773.0	0.0934325	773	0.0942599
774.0	0.0852166	774	0.0869781
775.0	0.0806135	775	0.0795562
776.0	0.0754271	776	0.0729931
777.0	0.0703352	777	0.0675228
778.0	0.0663015	778	0.061864
779.0	0.0626633	779	0.0565112
780.0	0.0591954	780	0.0518154
781.0	0.0557203	781	0.0476738
782.0	0.0524622	782	0.0440335
783.0	0.0492151	783	0.0407632
784.0	0.0465368	784	0.0373558
785.0	0.0443349	785	0.0344835
786.0	0.0421194	786	0.0316869
787.0	0.041632	787	0.0292483
788.0	0.0411755	788	0.0273072
870.0	0	870	0
871.0	0.0381725	871	-0.00949308
872.0	0.000148018	872	-0.0467899
873.0	-0.0255335	873	-0.0171753
874.0	0.0833551	874	0.199364
875.0	0.328127	875	0.551383
876.0	0.749378	876	1.02684
877.0	1.28105	877	1.51797
878.0	1.76893	878	1.95605
879.0	2.20441	879	2.35933
880.0	2.5533	880	2.70015
881.0	2.79522	881	2.94973
882.0	2.91858	882	3.09294
883.0	2.9522	883	3.13221
884.0	2.90354	884	3.08991
885.0	2.76689	885	2.99764
886.0	2.57839	886	2.87704
887.0	2.36608	887	2.74436
888.0	2.15997	888	2.60419
889.0	1.95454	889	2.45637
890.0	1.76551	890	2.30085
891.0	1.59987	891	2.13798
892.0	1.44686	892	1.97836
893.0	1.33135	893	1.8169
894.0	1.22765	894	1.65471
895.0	1.12925	895	1.49909
896.0	1.03999	896	1.34618
897.0	0.961818	897	1.20351
898.0	0.884483	898	1.0796
899.0	0.800867	899	0.965176
900.0	0.72853	900	0.864875
901.0	0.669626	901	0.779726
902.0	0.612052	902	0.695365
903.0	0.552105	903	0.620162
904.0	0.499239	904	0.559597
905.0	0.44707	905	0.501236
906.0	0.387338	906	0.452336
907.0	0.340721	907	0.408106
908.0	0.304145	908	0.370085
909.0	0.280451	909	0.331038
910.0	0.263301	910	0.294854
911.0	0.248812	911	0.267138
912.0	0.231757	912	0.245628
913.0	0.212572	913	0.224232
914.0	0.195081	914	0.20348
915.0	0.177297	915	0.18608
916.0	0.157877	916	0.170756
917.0	0.136277	917	0.156188
918.0	0.120519	918	0.143224
919.0	0.109837	919	0.130199
920.0	0.102644	920	0.118191
921.0	0.0954919	921	0.108916
922.0	0.0864306	922	0.0996261
923.0	0.0766096	923	0.0916111
924.0	0.0694377	924	0.0840441
925.0	0.0654222	925	0.0762845
926.0	0.0612357	926	0.0700966
927.0	0.057502	927	0.0651758
928.0	0.0537287	928	0.0597872
929.0	0.0502584	929	0.0550934
930.0	0.0474697	930	0.0508384
931.0	0.0459933	931	0.0471493
932.0	0.0447969	932	0.0437771
933.0	0.0427609	933	0.0407682
934.0	0.0403299	934	0.0375581
935.0	0.0384426	935	0.0348194
936.0	0.0367286	936	0.032371
937.0	0.0366409	937	0.0299774
938.0	0.0360061	938	0.0281988
1020.0	0	1020	0
1021.0	0.0374038	1021	0.00491537
1022.0	0.00593376	1022	-0.0357138
1023.0	-0.0284599	1023	-0.0528324
1024.0	0.0542044	1024	0.111042
1025.0	0.261445	1025	0.42085
1026.0	0.634647	1026	0.850722
1027.0	1.12528	1027	1.32066
1028.0	1.57541	1028	1.73517
1029.0	2.00091	1029	2.10696
1030.0	2.34583	1030	2.42375
1031.0	2.58916	1031	2.66053
1032.0	2.7099	1032	2.79954
1033.0	2.74843	1033	2.83972
1034.0	2.7092	1034	2.80098
1035.0	2.5772	1035	2.71757
1036.0	2.40527	1036	2.60322
1037.0	2.22415	1037	2.48078
1038.0	2.05142	1038	2.35412
1039.0	1.87711	1039	2.21768
1040.0	1.71309	1040	2.07842
1041.0	1.55985	1041	1.93262
1042.0	1.41872	1042	1.79206
1043.0	1.30259	1043	1.6481
1044.0	1.19945	1044	1.50421
1045.0	1.09709	1045	1.36753
1046.0	0.998063	1046	1.22927
1047.0	0.920818	1047	1.10255
1048.0	0.846166	1048	0.989381
1049.0	0.762203	1049	0.890883
1050.0	0.687764	1050	0.803037
1051.0	0.622535	1051	0.724892
1052.0	0.569168	1052	0.64463
1053.0	0.511664	1053	0.575256
1054.0	0.453386	1054	0.520391
1055.0	0.402422	1055	0.466378
1056.0	0.336117	1056	0.424094
1057.0	0.294485	1057	0.384603
1058.0	0.261429	1058	0.3476
1059.0	0.234121	1059	0.308953
1060.0	0.211944	1060	0.272328
1061.0	0.196914	1061	0.245965
1062.0	0.181746	1062	0.225407
1063.0	0.164487	1063	0.205976
1064.0	0.149717	1064	0.187859
1065.0	0.13463	1065	0.17273
1066.0	0.119959	1066	0.159649
1067.0	0.105261	1067	0.147669
1068.0	0.0921413	1068	0.135661
1069.0	0.0798539	1069	0.122944
1070.0	0.0704784	1070	0.110477
1071.0	0.0612718	1071	0.101933
1072.0	0.0517356	1072	0.0934456
1073.0	0.0427302	1073	0.0859828
1074.0	0.0368675	1074	0.0783013
1075.0	0.035447	1075	0.0702384
1076.0	0.0325847	1076	0.0648629
1077.0	0.0297588	1077	0.0610217
1078.0	0.0274044	1078	0.0561558
1079.0	0.025374	1079	0.052397
1080.0	0.0236823	1080	0.0488865
1081.0	0.0232398	1081	0.0460593
1082.0	0.0236092	1082	0.0432276
1083.0	0.0235505	1083	0.0407499
1084.0	0.0242684	1084	0.0376884
1085.0	0.0253292	1085	0.0350637
1086.0	0.0257096	1086	0.0330769
1087.0	0.0286046	1087	0.0309352
1088.0	0.0307746	1088	0.0293089
1171.0	0	1170	0
1172.0	-0.0653834	1171	0.00720117
1173.0	-0.0847639	1172	-0.0392868
1174.0	0.0410045	1173	-0.0790941
1175.0	0.282733	1174	0.0706278
1176.0	0.663579	1175	0.376106
1177.0	1.16609	1176	0.798833
1178.0	1.57701	1177	1.26046
1179.0	1.92087	1178	1.65541
1180.0	2.18658	1179	2.00042
1181.0	2.36727	1180	2.29063
1182.0	2.44959	1181	2.50427
1183.0	2.45356	1182	2.62422
1184.0	2.41305	1183	2.64798
1185.0	2.30215	1184	2.59746
1186.0	2.14585	1185	2.50815
1187.0	1.96733	1186	2.39041
1188.0	1.79453	1187	2.27009
1189.0	1.64712	1188	2.15007
1190.0	1.50234	1189	2.02203
1191.0	1.3607	1190	1.89599
1192.0	1.25149	1191	1.76404
1193.0	1.15722	1192	1.64016
1194.0	1.05176	1193	1.51316
1195.0	0.987318	1194	1.38607
1196.0	0.887375	1195	1.26542
1197.0	0.806605	1196	1.14276
1198.0	0.751372	1197	1.03032
1199.0	0.693873	1198	0.928221
1200.0	0.623995	1199	0.841849
1201.0	0.558115	1200	0.764844
1202.0	0.501947	1201	0.694552
1203.0	0.458963	1202	0.619566
1204.0	0.415257	1203	0.556032
1205.0	0.391186	1204	0.505849
1206.0	0.369092	1205	0.455856
1207.0	0.340804	1206	0.417568
1208.0	0.313499	1207	0.38123
1209.0	0.287425	1208	0.345508
1210.0	0.263399	1209	0.307411
1211.0	0.243124	1210	0.271446
1212.0	0.224948	1211	0.246253
1213.0	0.205636	1212	0.226347
1214.0	0.186397	1213	0.20853
1215.0	0.169699	1214	0.192011
1216.0	0.154221	1215	0.177977
1217.0	0.138389	1216	0.165426
1218.0	0.121215	1217	0.154614
1219.0	0.109633	1218	0.142652
1220.0	0.0956841	1219	0.129644
1221.0	0.0845252	1220	0.116432
1222.0	0.0744581	1221	0.107464
1223.0	0.0620297	1222	0.0986413
1224.0	0.0525205	1223	0.0908086
1225.0	0.0451096	1224	0.0822161
1226.0	0.0379365	1225	0.073217
1227.0	0.0330974	1226	0.0675864
1228.0	0.0294015	1227	0.0636884
1229.0	0.0255466	1228	0.0585162
1230.0	0.0222557	1229	0.0549729
1231.0	0.0195723	1230	0.0515186
1232.0	0.0175563	1231	0.0486824
1233.0	0.0159172	1232	0.04579
1234.0	0.0157455	1233	0.0432319
1235.0	0.016023	1234	0.0401825
1236.0	0.0172622	1235	0.0375073
1237.0	0.0177119	1236	0.0356364
1238.0	0.0176534	1237	0.033283
1239.0	0.0178143	1238	0.0316753
1321.0	0	1321	0
1322.0	-0.0283906	1322	-0.044096
1323.0	-0.0674817	1323	-0.0751403
1324.0	-0.054541	1324	0.0306405
1325.0	0.0939222	1325	0.299476
1326.0	0.378602	1326	0.652063
1327.0	0.826259	1327	1.09342
1328.0	1.2938	1328	1.46925
1329.0	1.71032	1329	1.78811
1330.0	2.03803	1330	2.08732
1331.0	2.26207	1331	2.31404
1332.0	2.3835	1332	2.44746
1333.0	2.4031	1333	2.48846
1334.0	2.34824	1334	2.44838
1335.0	2.22114	1335	2.35779
1336.0	2.05378	1336	2.23442
1337.0	1.86658	1337	2.10949
1338.0	1.68722	1338	1.97975
1339.0	1.52607	1339	1.85133
1340.0	1.38517	1340	1.73366
1341.0	1.25598	1341	1.61005
1342.0	1.14278	1342	1.4856
1343.0	1.04481	1343	1.3699
1344.0	0.961365	1344	1.2608
1345.0	0.889907	1345	1.15083
1346.0	0.820425	1346	1.0415
1347.0	0.758727	1347	0.944238
1348.0	0.705166	1348	0.846689
1349.0	0.652414	1349	0.768186
1350.0	0.597708	1350	0.683549
1351.0	0.547119	1351	0.614872
1352.0	0.499027	1352	0.563274
1353.0	0.456987	1353	0.512569
1354.0	0.417058	1354	0.465667
1355.0	0.38214	1355	0.425049
1356.0	0.35639	1356	0.387217
1357.0	0.328949	1357	0.347822
1358.0	0.306187	1358	0.314723
1359.0	0.283388	1359	0.291351
1360.0	0.261925	1360	0.266515
1361.0	0.240889	1361	0.247528
1362.0	0.222731	1362	0.229752
1363.0	0.205792	1363	0.215005
1364.0	0.189125	1364	0.200762
1365.0	0.174661	1365	0.184385
1366.0	0.162244	1366	0.169844
1367.0	0.150976	1367	0.154673
1368.0	0.141147	1368	0.140921
1369.0	0.132358	1369	0.130264
1370.0	0.121737	1370	0.120164
1371.0	0.111413	1371	0.112129
1372.0	0.101934	1372	0.10334
1373.0	0.0919379	1373	0.0941912
1374.0	0.0831759	1374	0.086525
1375.0	0.0751043	1375	0.0800032
1376.0	0.0687408	1376	0.0739472
1377.0	0.0629337	1377	0.0670076
1378.0	0.0580099	1378	0.0605905
1379.0	0.0533298	1379	0.0551693
1380.0	0.0492002	1380	0.0499248
1381.0	0.0458454	1381	0.0450089
1382.0	0.0427404	1382	0.0401263
1383.0	0.0394593	1383	0.0361466
1384.0	0.0364783	1384	0.0324919
1385.0	0.0333301	1385	0.0300437
1386.0	0.0305925	1386	0.0278908
1387.0	0.0280303	1387	0.0252892
1388.0	0.0258132	1388	0.0224999
1389.0	0.023865	1389	0.021062
1471.0	0	1471	0
1472.0	-0.0443061	1472	-0.0462726
1473.0	-0.0785056	1473	-0.0813257
1474.0	-0.0304545	1474	0.0102645
1475.0	0.146842	1475	0.272809
1476.0	0.460643	1476	0.623235
1477.0	0.919603	1477	1.05352
1478.0	1.35257	1478	1.40656
1479.0	1.73059	1479	1.69096
1480.0	2.01418	1480	1.95214
1481.0	2.19722	1481	2.14684
1482.0	2.28097	1482	2.25676
1483.0	2.27433	1483	2.28416
1484.0	2.20575	1484	2.23752
1485.0	2.06827	1485	2.14792
1486.0	1.8971	1486	2.03157
1487.0	1.71224	1487	1.91643
1488.0	1.53891	1488	1.80156
1489.0	1.38749	1489	1.6893
1490.0	1.25657	1490	1.58739
1491.0	1.13498	1491	1.4829
1492.0	1.03572	1492	1.37471
1493.0	0.950873	1493	1.27408
1494.0	0.871264	1494	1.17919
1495.0	0.810739	1495	1.08118
1496.0	0.742233	1496	0.982222
1497.0	0.684973	1497	0.897515
1498.0	0.638752	1498	0.809912
1499.0	0.591434	1499	0.739356
1500.0	0.53999	1500	0.661364
1501.0	0.492532	1501	0.599035
1502.0	0.44904	1502	0.552926
1503.0	0.411306	1503	0.506855
1504.0	0.374867	1504	0.46325
1505.0	0.34888	1505	0.424705
1506.0	0.329082	1506	0.389334
1507.0	0.308597	1507	0.35191
1508.0	0.288913	1508	0.320512
1509.0	0.268408	1509	0.298319
1510.0	0.248903	1510	0.274574
1511.0	0.230623	1511	0.256213
1512.0	0.214004	1512	0.23899
1513.0	0.197624	1513	0.224826
1514.0	0.181428	1514	0.211238
1515.0	0.1673	1515	0.195586
1516.0	0.155118	1516	0.181318
1517.0	0.143506	1517	0.166131
1518.0	0.13281	1518	0.152772
1519.0	0.124356	1519	0.141679
1520.0	0.11368	1520	0.131331
1521.0	0.103799	1521	0.122554
1522.0	0.0947408	1522	0.11275
1523.0	0.0844895	1523	0.102938
1524.0	0.0761014	1524	0.0946414
1525.0	0.068368	1525	0.0868821
1526.0	0.0615097	1526	0.079569
1527.0	0.0558856	1527	0.0719859
1528.0	0.0512866	1528	0.0650502
1529.0	0.0466294	1529	0.0588252
1530.0	0.0425256	1530	0.053538
1531.0	0.039252	1531	0.0485322
1532.0	0.0362286	1532	0.0432829
1533.0	0.0330165	1533	0.0390906
1534.0	0.0304843	1534	0.0351123
1535.0	0.0277676	1535	0.0326475
1536.0	0.0255092	1536	0.0303693
1537.0	0.0233362	1537	0.0277248
1538.0	0.0209864	1538	0.0245704
1539.0	0.0190155	1539	0.0230385
1621.0	0	1621	0
1622.0	0.00175363	1622	-0.0239168
1623.0	-0.0381169	1623	-0.0593772
1624.0	-0.0501392	1624	-0.0138088
1625.0	0.066267	1625	0.188017
1626.0	0.301662	1626	0.489432
1627.0	0.687364	1627	0.879589
1628.0	1.12252	1628	1.24094
1629.0	1.51211	1629	1.54387
1630.0	1.81453	1630	1.81628
1631.0	2.02401	1631	2.02319
1632.0	2.13723	1632	2.14797
1633.0	2.15741	1633	2.18738
1634.0	2.1032	1634	2.14898
1635.0	1.98694	1635	2.06046
1636.0	1.8337	1636	1.94426
1637.0	1.6575	1637	1.82202
1638.0	1.48122	1638	1.69909
1639.0	1.32328	1639	1.58198
1640.0	1.18585	1640	1.47307
1641.0	1.06655	1641	1.36413
1642.0	0.968443	1642	1.25643
1643.0	0.881465	1643	1.16101
1644.0	0.823509	1644	1.07043
1645.0	0.769034	1645	0.98081
1646.0	0.721505	1646	0.893232
1647.0	0.680884	1647	0.811202
1648.0	0.637978	1648	0.731487
1649.0	0.592143	1649	0.664375
1650.0	0.543727	1650	0.598786
1651.0	0.502035	1651	0.544644
1652.0	0.467672	1652	0.500396
1653.0	0.429528	1653	0.453103
1654.0	0.392904	1654	0.412603
1655.0	0.362584	1655	0.378683
1656.0	0.333732	1656	0.345544
1657.0	0.30683	1657	0.314169
1658.0	0.281614	1658	0.286626
1659.0	0.25888	1659	0.263844
1660.0	0.243333	1660	0.238684
1661.0	0.231345	1661	0.218474
1662.0	0.218652	1662	0.202088
1663.0	0.20453	1663	0.188194
1664.0	0.189755	1664	0.176274
1665.0	0.176104	1665	0.163095
1666.0	0.16396	1666	0.1514
1667.0	0.151185	1667	0.139086
1668.0	0.138193	1668	0.128612
1669.0	0.128426	1669	0.119206
1670.0	0.120429	1670	0.109377
1671.0	0.113532	1671	0.100715
1672.0	0.107229	1672	0.0930636
1673.0	0.0997055	1673	0.0850377
1674.0	0.0915047	1674	0.0781623
1675.0	0.0837183	1675	0.0716836
1676.0	0.0773674	1676	0.0654194
1677.0	0.0716237	1677	0.0596651
1678.0	0.0668659	1678	0.0547924
1679.0	0.0621248	1679	0.0502304
1680.0	0.0578467	1680	0.0462127
1681.0	0.0544971	1681	0.0422692
1682.0	0.0517083	1682	0.0386115
1683.0	0.0485074	1683	0.0353709
1684.0	0.0448001	1684	0.0324842
1685.0	0.0401215	1685	0.0301964
1686.0	0.0358935	1686	0.0281935
1687.0	0.0323675	1687	0.0262049
1688.0	0.0290879	1688	0.0238152
1689.0	0.0259031	1689	0.022591
1771.0	0	1771	0
1772.0	-0.0017412	1772	-0.0238703
1773.0	-0.0405955	1773	-0.0614354
1774.0	-0.0524399	1774	-0.027867
1775.0	0.0581166	1775	0.164967
1776.0	0.283503	1776	0.459801
1777.0	0.652098	1777	0.837212
1778.0	1.06467	1778	1.18127
1779.0	1.43726	1779	1.46064
1780.0	1.72334	1780	1.70732
1781.0	1.92087	1781	1.89375
1782.0	2.03011	1782	2.00495
1783.0	2.05338	1783	2.03812
1784.0	2.00622	1784	1.99862
1785.0	1.89857	1785	1.91373
1786.0	1.75671	1786	1.80494
1787.0	1.59166	1787	1.69117
1788.0	1.42321	1788	1.57975
1789.0	1.26811	1789	1.47457
1790.0	1.13341	1790	1.37665
1791.0	1.01507	1791	1.28077
1792.0	0.917209	1792	1.18409
1793.0	0.830375	1793	1.09854
1794.0	0.771122	1794	1.01697
1795.0	0.714755	1795	0.934895
1796.0	0.668604	1796	0.854002
1797.0	0.629961	1797	0.779675
1798.0	0.588142	1798	0.706279
1799.0	0.544762	1799	0.644
1800.0	0.501447	1800	0.582847
1801.0	0.46436	1801	0.532706
1802.0	0.433268	1802	0.491693
1803.0	0.397216	1803	0.44715
1804.0	0.36298	1804	0.408588
1805.0	0.335748	1805	0.375965
1806.0	0.310222	1806	0.344342
1807.0	0.288195	1807	0.314468
1808.0	0.265181	1808	0.288142
1809.0	0.244348	1809	0.266065
1810.0	0.230729	1810	0.241611
1811.0	0.219641	1811	0.221636
1812.0	0.207628	1812	0.205585
1813.0	0.19433	1813	0.192099
1814.0	0.180533	1814	0.180585
1815.0	0.167714	1815	0.167959
1816.0	0.156276	1816	0.156552
1817.0	0.144102	1817	0.144434
1818.0	0.131713	1818	0.134362
1819.0	0.122706	1819	0.124773
1820.0	0.115924	1820	0.11487
1821.0	0.109999	1821	0.105769
1822.0	0.104458	1822	0.0975916
1823.0	0.0975572	1823	0.0892793
1824.0	0.0901594	1824	0.0821124
1825.0	0.0829813	1825	0.0749302
1826.0	0.0768826	1826	0.0679268
1827.0	0.0715138	1827	0.0618854
1828.0	0.0670352	1828	0.0568114
1829.0	0.0623948	1829	0.0518187
1830.0	0.0581502	1830	0.0478588
1831.0	0.0548174	1831	0.0439456
1832.0	0.0518891	1832	0.0401531
1833.0	0.0484469	1833	0.0368514
1834.0	0.0445428	1834	0.033828
1835.0	0.0395722	1835	0.0315465
1836.0	0.0349362	1836	0.0294812
1837.0	0.0311586	1837	0.0275038
1838.0	0.0274676	1838	0.0249355
1839.0	0.0239568	1839	0.0236625
1921.0	0	1921	0
1922.0	-0.0128885	1922	-0.0113661
1923.0	-0.0553871	1923	-0.0523907
1924.0	-0.0848895	1924	-0.0554317
1925.0	0.00972703	1925	0.100259
1926.0	0.210845	1926	0.370632
1927.0	0.562958	1927	0.726528
1928.0	0.970728	1928	1.07277
1929.0	1.34158	1929	1.35264
1930.0	1.62071	1930	1.59237
1931.0	1.80881	1931	1.77455
1932.0	1.91286	1932	1.88618
1933.0	1.93338	1933	1.92154
1934.0	1.87779	1934	1.88378
1935.0	1.76536	1935	1.79892
1936.0	1.63413	1936	1.69211
1937.0	1.47963	1937	1.57689
1938.0	1.32373	1938	1.4662
1939.0	1.17905	1939	1.36445
1940.0	1.05761	1940	1.26828
1941.0	0.953429	1941	1.17762
1942.0	0.859539	1942	1.08746
1943.0	0.778815	1943	1.01085
1944.0	0.728383	1944	0.937124
1945.0	0.673221	1945	0.864142
1946.0	0.637868	1946	0.793409
1947.0	0.606681	1947	0.725121
1948.0	0.565356	1948	0.659697
1949.0	0.525244	1949	0.601799
1950.0	0.490446	1950	0.550074
1951.0	0.458253	1951	0.506835
1952.0	0.426229	1952	0.46854
1953.0	0.390808	1953	0.424264
1954.0	0.361186	1954	0.388102
1955.0	0.332277	1955	0.358399
1956.0	0.311092	1956	0.328458
1957.0	0.295812	1957	0.302553
1958.0	0.277721	1958	0.278754
1959.0	0.258929	1959	0.256229
1960.0	0.244352	1960	0.230721
1961.0	0.228543	1961	0.209222
1962.0	0.212615	1962	0.193462
1963.0	0.198039	1963	0.180047
1964.0	0.184464	1964	0.16954
1965.0	0.172099	1965	0.158476
1966.0	0.162209	1966	0.148489
1967.0	0.15313	1967	0.137842
1968.0	0.145173	1968	0.129513
1969.0	0.13818	1969	0.120456
1970.0	0.131967	1970	0.110458
1971.0	0.124687	1971	0.100738
1972.0	0.118272	1972	0.0931172
1973.0	0.111679	1973	0.0853359
1974.0	0.104259	1974	0.0785174
1975.0	0.0962925	1975	0.0712467
1976.0	0.0893627	1976	0.0639953
1977.0	0.0830529	1977	0.0585887
1978.0	0.0777059	1978	0.0543974
1979.0	0.0727163	1979	0.0498612
1980.0	0.0682001	1980	0.0465735
1981.0	0.064505	1981	0.0431818
1982.0	0.0607521	1982	0.0400924
1983.0	0.0562755	1983	0.0371892
1984.0	0.0513373	1984	0.0345953
1985.0	0.0453109	1985	0.032348
1986.0	0.0396703	1986	0.0303244
1987.0	0.0350517	1987	0.0286822
1988.0	0.0303435	1988	0.026326
1989.0	0.0260462	1989	0.0251544
2071.0	0	2071	0
2072.0	-0.000733253	2072	-0.00491847
2073.0	-0.0381997	2073	-0.0422803
2074.0	-0.0575486	2074	-0.0564183
2075.0	0.039008	2075	0.0731244
2076.0	0.247339	2076	0.311678
2077.0	0.591503	2077	0.631
2078.0	0.977708	2078	0.953713
2079.0	1.32547	2079	1.21817
2080.0	1.59228	2080	1.44464
2081.0	1.76886	2081	1.6211
2082.0	1.85831	2082	1.73507
2083.0	1.85958	2083	1.77931
2084.0	1.79579	2084	1.75548
2085.0	1.67497	2085	1.68566
2086.0	1.52134	2086	1.5942
2087.0	1.35793	2087	1.4917
2088.0	1.20368	2088	1.39236
2089.0	1.06674	2089	1.30009
2090.0	0.955397	2090	1.21051
2091.0	0.858285	2091	1.12576
2092.0	0.777988	2092	1.04092
2093.0	0.707289	2093	0.96771
2094.0	0.657698	2094	0.896029
2095.0	0.609853	2095	0.825211
2096.0	0.570864	2096	0.757243
2097.0	0.536235	2097	0.689924
2098.0	0.502353	2098	0.626655
2099.0	0.466062	2099	0.569832
2100.0	0.428068	2100	0.52081
2101.0	0.396331	2101	0.478925
2102.0	0.368891	2102	0.440903
2103.0	0.338932	2103	0.397379
2104.0	0.309057	2104	0.361934
2105.0	0.283436	2105	0.333312
2106.0	0.261202	2106	0.304292
2107.0	0.240136	2107	0.280371
2108.0	0.222743	2108	0.258024
2109.0	0.206271	2109	0.236172
2110.0	0.193399	2110	0.211673
2111.0	0.18304	2111	0.190367
2112.0	0.173042	2112	0.175174
2113.0	0.162252	2113	0.162425
2114.0	0.150561	2114	0.152289
2115.0	0.139988	2115	0.142028
2116.0	0.130761	2116	0.132912
2117.0	0.121506	2117	0.123543
2118.0	0.11337	2118	0.116164
2119.0	0.10643	2119	0.107894
2120.0	0.0995372	2120	0.098656
2121.0	0.0932937	2121	0.0895178
2122.0	0.0873166	2122	0.082766
2123.0	0.0805624	2123	0.075896
2124.0	0.0740326	2124	0.069842
2125.0	0.0676496	2125	0.0632913
2126.0	0.0628398	2126	0.0566678
2127.0	0.0581034	2127	0.0520237
2128.0	0.0540918	2128	0.0485641
2129.0	0.0499477	2129	0.044601
2130.0	0.0462074	2130	0.0417978
2131.0	0.0433487	2131	0.0389046
2132.0	0.0408561	2132	0.0363689
2133.0	0.0379814	2133	0.0338988
2134.0	0.0347928	2134	0.0317151
2135.0	0.0309285	2135	0.0296292
2136.0	0.0271483	2136	0.0277681
2137.0	0.0239767	2137	0.0263543
2138.0	0.0212378	2138	0.0243365
2139.0	0.0186395	2139	0.0232659
2221.0	0	2221	0
2222.0	-0.00842055	2222	0.00074792
2223.0	-0.0490018	2223	-0.0376058
2224.0	-0.0925672	2224	-0.0674463
2225.0	-0.0214065	2225	0.0428064
2226.0	0.146888	2226	0.265348
2227.0	0.45951	2227	0.568713
2228.0	0.838778	2228	0.885998
2229.0	1.18514	2229	1.14545
2230.0	1.45131	2230	1.36403
2231.0	1.63007	2231	1.53337
2232.0	1.72952	2232	1.64248
2233.0	1.74539	2233	1.68318
2234.0	1.68827	2234	1.65667
2235.0	1.57897	2235	1.58451
2236.0	1.45183	2236	1.49239
2237.0	1.30826	2237	1.38855
2238.0	1.16997	2238	1.28903
2239.0	1.04348	2239	1.19849
2240.0	0.941183	2240	1.11073
2241.0	0.854517	2241	1.02957
2242.0	0.771766	2242	0.94976
2243.0	0.701219	2243	0.883366
2244.0	0.658036	2244	0.818421
2245.0	0.60727	2245	0.755288
2246.0	0.577565	2246	0.695441
2247.0	0.548406	2247	0.634114
2248.0	0.511023	2248	0.577611
2249.0	0.475295	2249	0.525605
2250.0	0.444408	2250	0.483561
2251.0	0.415461	2251	0.447241
2252.0	0.384545	2252	0.412482
2253.0	0.352989	2253	0.370905
2254.0	0.32661	2254	0.338436
2255.0	0.296592	2255	0.312693
2256.0	0.276764	2256	0.285816
2257.0	0.260512	2257	0.264767
2258.0	0.245975	2258	0.24455
2259.0	0.229977	2259	0.223319
2260.0	0.215354	2260	0.199087
2261.0	0.198865	2261	0.177967
2262.0	0.183741	2262	0.163576
2263.0	0.170923	2263	0.151294
2264.0	0.15906	2264	0.142176
2265.0	0.148559	2265	0.133092
2266.0	0.140541	2266	0.125022
2267.0	0.134162	2267	0.116604
2268.0	0.129947	2268	0.110319
2269.0	0.12461	2269	0.102604
2270.0	0.118497	2270	0.0935725
2271.0	0.110892	2271	0.0844425
2272.0	0.104149	2272	0.0782037
2273.0	0.0979953	2273	0.0717761
2274.0	0.0912854	2274	0.0660589
2275.0	0.084021	2275	0.059693
2276.0	0.0783405	2276	0.0532005
2277.0	0.0726145	2277	0.04899
2278.0	0.0676595	2278	0.046046
2279.0	0.0632691	2279	0.0424639
2280.0	0.0593455	2280	0.0400522
2281.0	0.056122	2281	0.0374605
2282.0	0.0527826	2282	0.035329
2283.0	0.0488643	2283	0.0331002
2284.0	0.0445119	2284	0.0311832
2285.0	0.0394407	2285	0.0291789
2286.0	0.0346074	2286	0.0274032
2287.0	0.0305651	2287	0.0261939
2288.0	0.0268197	2288	0.0243317
2289.0	0.0234138	2289	0.0233585
2371.0	0	2371	0
2372.0	0.0135221	2372	-0.00242514
2373.0	-0.018926	2373	-0.0330739
2374.0	-0.0473794	2374	-0.0442235
2375.0	0.0235305	2375	0.0638561
2376.0	0.176593	2376	0.264031
2377.0	0.449848	2377	0.535187
2378.0	0.789338	2378	0.81468
2379.0	1.09469	2379	1.04818
2380.0	1.33638	2380	1.25007
2381.0	1.5102	2381	1.40865
2382.0	1.61027	2382	1.51272
2383.0	1.63846	2383	1.5554
2384.0	1.6028	2384	1.53859
2385.0	1.52306	2385	1.48051
2386.0	1.41726	2386	1.40245
2387.0	1.28734	2387	1.31375
2388.0	1.15265	2388	1.22635
2389.0	1.03193	2389	1.14453
2390.0	0.924552	2390	1.06464
2391.0	0.835025	2391	0.988078
2392.0	0.758904	2392	0.912093
2393.0	0.691143	2393	0.846205
2394.0	0.655167	2394	0.781614
2395.0	0.615999	2395	0.718383
2396.0	0.58665	2396	0.65811
2397.0	0.560607	2397	0.597481
2398.0	0.526624	2398	0.541202
2399.0	0.49018	2399	0.490707
2400.0	0.452341	2400	0.447602
2401.0	0.419347	2401	0.410439
2402.0	0.392457	2402	0.37654
2403.0	0.361016	2403	0.338131
2404.0	0.332324	2404	0.307046
2405.0	0.305329	2405	0.28219
2406.0	0.27924	2406	0.25684
2407.0	0.25537	2407	0.2362
2408.0	0.233176	2408	0.216865
2409.0	0.213573	2409	0.197894
2410.0	0.201186	2410	0.176703
2411.0	0.191681	2411	0.158242
2412.0	0.181082	2412	0.14515
2413.0	0.169556	2413	0.134155
2414.0	0.157813	2414	0.125371
2415.0	0.146775	2415	0.116537
2416.0	0.137131	2416	0.108805
2417.0	0.127034	2417	0.100987
2418.0	0.116386	2418	0.094736
2419.0	0.108219	2419	0.0878719
2420.0	0.10239	2420	0.0801078
2421.0	0.0971273	2421	0.0725144
2422.0	0.0925944	2422	0.0671104
2423.0	0.0874684	2423	0.0615221
2424.0	0.0806408	2424	0.0566003
2425.0	0.0740297	2425	0.0513861
2426.0	0.0687397	2426	0.0460969
2427.0	0.0637916	2427	0.0423964
2428.0	0.0596896	2428	0.0396838
2429.0	0.0559321	2429	0.0365766
2430.0	0.0525563	2430	0.0342676
2431.0	0.0498585	2431	0.031891
2432.0	0.0476557	2432	0.0299035
2433.0	0.0450834	2433	0.0279082
2434.0	0.0417286	2434	0.0261844
2435.0	0.0374125	2435	0.0244217
2436.0	0.033624	2436	0.0228795
2437.0	0.0305028	2437	0.021718
2438.0	0.0276539	2438	0.0201308
2439.0	0.0247987	2439	0.0192524
2521.0	0	2521	0
2522.0	0.00544486	2522	0.00266354
2523.0	-0.0255541	2523	-0.0340611
2524.0	-0.0537712	2524	-0.0743825
2525.0	0.0119479	2525	0.0168149
2526.0	0.159426	2526	0.215154
2527.0	0.4232	2527	0.484492
2528.0	0.745338	2528	0.767792
2529.0	1.03685	2529	0.994063
2530.0	1.26901	2530	1.18084
2531.0	1.4331	2531	1.32789
2532.0	1.52779	2532	1.42572
2533.0	1.55125	2533	1.46618
2534.0	1.51514	2534	1.44793
2535.0	1.43484	2535	1.38962
2536.0	1.32919	2536	1.31464
2537.0	1.20546	2537	1.22789
2538.0	1.08209	2538	1.14669
2539.0	0.97066	2539	1.07301
2540.0	0.874296	2540	0.999642
2541.0	0.792006	2541	0.933498
2542.0	0.718809	2542	0.866254
2543.0	0.654365	2543	0.809569
2544.0	0.614628	2544	0.752856
2545.0	0.572516	2545	0.696518
2546.0	0.541134	2546	0.642876
2547.0	0.51188	2547	0.588254
2548.0	0.478611	2548	0.537628
2549.0	0.444618	2549	0.490142
2550.0	0.410445	2550	0.452295
2551.0	0.380097	2551	0.419332
2552.0	0.352794	2552	0.38734
2553.0	0.324105	2553	0.348967
2554.0	0.297762	2554	0.318478
2555.0	0.27139	2555	0.294241
2556.0	0.24918	2556	0.269205
2557.0	0.227902	2557	0.250199
2558.0	0.210008	2558	0.231696
2559.0	0.193392	2559	0.211801
2560.0	0.180814	2560	0.189274
2561.0	0.169535	2561	0.168967
2562.0	0.158735	2562	0.155316
2563.0	0.148136	2563	0.143927
2564.0	0.13749	2564	0.135293
2565.0	0.127821	2565	0.127004
2566.0	0.119578	2566	0.119559
2567.0	0.111669	2567	0.111954
2568.0	0.10429	2568	0.10637
2569.0	0.0977936	2569	0.0989866
2570.0	0.0920147	2570	0.0904966
2571.0	0.0863038	2571	0.0815744
2572.0	0.0812006	2572	0.0754049
2573.0	0.0759406	2573	0.0692907
2574.0	0.0698795	2574	0.0638135
2575.0	0.0639788	2575	0.0573902
2576.0	0.0595547	2576	0.0507795
2577.0	0.0551632	2577	0.0467428
2578.0	0.0514273	2578	0.0439671
2579.0	0.0480292	2579	0.0403362
2580.0	0.0449918	2580	0.0381891
2581.0	0.0425487	2581	0.0358785
2582.0	0.0404034	2582	0.0338821
2583.0	0.0379617	2583	0.0318317
2584.0	0.035017	2584	0.0300035
2585.0	0.0314639	2585	0.0281235
2586.0	0.0282361	2586	0.0264096
2587.0	0.0255125	2587	0.0253082
2588.0	0.0232044	2588	0.023492
2589.0	0.0209547	2589	0.0225326
2672.0	0	2672	0
2673.0	-0.0294422	2673	-0.0451825
2674.0	-0.049225	2674	-0.0669888
2675.0	-0.00435076	2675	0.0258199
2676.0	0.125722	2676	0.228682
2677.0	0.335552	2677	0.473224
2678.0	0.636297	2678	0.760443
2679.0	0.913419	2679	0.963683
2680.0	1.14145	2680	1.11805
2681.0	1.30829	2681	1.26226
2682.0	1.41109	2682	1.35696
2683.0	1.44087	2683	1.39213
2684.0	1.41281	2684	1.37519
2685.0	1.34413	2685	1.31521
2686.0	1.2389	2686	1.23664
2687.0	1.12142	2687	1.14549
2688.0	0.996663	2688	1.06483
2689.0	0.887349	2689	0.986777
2690.0	0.806479	2690	0.913342
2691.0	0.736125	2691	0.853576
2692.0	0.676575	2692	0.792368
2693.0	0.632161	2693	0.730676
2694.0	0.596458	2694	0.675837
2695.0	0.566061	2695	0.627977
2696.0	0.548839	2696	0.577735
2697.0	0.514611	2697	0.524653
2698.0	0.486376	2698	0.485094
2699.0	0.462621	2699	0.439653
2700.0	0.433796	2700	0.406382
2701.0	0.395865	2701	0.362057
2702.0	0.359537	2702	0.329422
2703.0	0.328639	2703	0.309041
2704.0	0.303655	2704	0.28894
2705.0	0.280785	2705	0.268454
2706.0	0.263022	2706	0.248494
2707.0	0.247453	2707	0.231057
2708.0	0.229829	2708	0.208159
2709.0	0.215072	2709	0.190117
2710.0	0.199255	2710	0.179925
2711.0	0.18378	2711	0.168566
2712.0	0.171085	2712	0.161992
2713.0	0.158619	2713	0.153519
2714.0	0.146151	2714	0.146081
2715.0	0.134197	2715	0.139087
2716.0	0.123695	2716	0.129656
2717.0	0.115174	2717	0.120658
2718.0	0.107318	2718	0.11008
2719.0	0.0995751	2719	0.100976
2720.0	0.0931345	2720	0.0940508
2721.0	0.084014	2721	0.0879192
2722.0	0.0755413	2722	0.0832733
2723.0	0.0685176	2723	0.0765932
2724.0	0.0611919	2724	0.0697984
2725.0	0.0540821	2725	0.0641407
2726.0	0.047495	2726	0.0591233
2727.0	0.0416021	2727	0.0546566
2728.0	0.0367312	2728	0.0490832
2729.0	0.0329618	2729	0.0436783
2730.0	0.0298041	2730	0.0393051
2731.0	0.0272006	2731	0.0353971
2732.0	0.0250978	2732	0.0316587
2733.0	0.0234177	2733	0.0275441
2734.0	0.0217762	2734	0.0243951
2735.0	0.0205322	2735	0.0213753
2736.0	0.0192599	2736	0.0199326
2737.0	0.018808	2737	0.0185548
2738.0	0.0180357	2738	0.016642
2739.0	0.0170066	2739	0.0142977
2740.0	0.0161187	2740	0.0133455
2822.0	0	2822	0
2823.0	-0.0455827	2823	-0.0320957
2824.0	-0.0736818	2824	-0.0557184
2825.0	-0.0510039	2825	0.000645826
2826.0	0.0659324	2826	0.16399
2827.0	0.26325	2827	0.379778
2828.0	0.566024	2828	0.639539
2829.0	0.853191	2829	0.84053
2830.0	1.09904	2830	0.99333
2831.0	1.26397	2831	1.13037
2832.0	1.35619	2832	1.22486
2833.0	1.38121	2833	1.26792
2834.0	1.35161	2834	1.26328
2835.0	1.2731	2835	1.21669
2836.0	1.15681	2836	1.14945
2837.0	1.04583	2837	1.07042
2838.0	0.926381	2838	0.996683
2839.0	0.819534	2839	0.926527
2840.0	0.732836	2840	0.861176
2841.0	0.664748	2841	0.805423
2842.0	0.608202	2842	0.750458
2843.0	0.559118	2843	0.694358
2844.0	0.521733	2844	0.64496
2845.0	0.494447	2845	0.600346
2846.0	0.47071	2846	0.553721
2847.0	0.447948	2847	0.505413
2848.0	0.429749	2848	0.466934
2849.0	0.405725	2849	0.424737
2850.0	0.380951	2850	0.391711
2851.0	0.357216	2851	0.352566
2852.0	0.331802	2852	0.322798
2853.0	0.304597	2853	0.301992
2854.0	0.280539	2854	0.280048
2855.0	0.263164	2855	0.259224
2856.0	0.247157	2856	0.239957
2857.0	0.239291	2857	0.222427
2858.0	0.23594	2858	0.202209
2859.0	0.228021	2859	0.185556
2860.0	0.215746	2860	0.174219
2861.0	0.202056	2861	0.161526
2862.0	0.186149	2862	0.152615
2863.0	0.170251	2863	0.143717
2864.0	0.156763	2864	0.136076
2865.0	0.145345	2865	0.129284
2866.0	0.135349	2866	0.120846
2867.0	0.128403	2867	0.112848
2868.0	0.123222	2868	0.103677
2869.0	0.119538	2869	0.0960146
2870.0	0.115501	2870	0.0894441
2871.0	0.108585	2871	0.0832594
2872.0	0.100075	2872	0.07798
2873.0	0.0931023	2873	0.0717681
2874.0	0.0864923	2874	0.065544
2875.0	0.0799528	2875	0.0602715
2876.0	0.0726876	2876	0.0551798
2877.0	0.0655157	2877	0.050438
2878.0	0.0595709	2878	0.0455209
2879.0	0.0547766	2879	0.0410005
2880.0	0.050687	2880	0.036997
2881.0	0.0471617	2881	0.0337417
2882.0	0.0442049	2882	0.0305744
2883.0	0.0409784	2883	0.0271606
2884.0	0.0372519	2884	0.024453
2885.0	0.0338769	2885	0.0218656
2886.0	0.0300132	2886	0.0204376
2887.0	0.0268036	2887	0.0190754
2888.0	0.0239437	2888	0.0174667
2889.0	0.0203278	2889	0.0153633
2890.0	0.0172836	2890	0.0144647
2972.0	0	2972	0
2973.0	-0.0586457	2973	-0.0208793
2974.0	-0.0897763	2974	-0.0470853
2975.0	-0.0826055	2975	-0.0229785
2976.0	0.0189808	2976	0.108024
2977.0	0.205919	2977	0.30287
2978.0	0.506111	2978	0.544273
2979.0	0.793621	2979	0.748507
2980.0	1.04875	2980	0.903626
2981.0	1.22155	2981	1.03701
2982.0	1.31517	2982	1.13208
2983.0	1.34728	2983	1.18102
2984.0	1.32138	2984	1.18453
2985.0	1.24535	2985	1.14579
2986.0	1.12681	2986	1.08416
2987.0	1.01552	2987	1.01157
2988.0	0.901293	2988	0.940131
2989.0	0.803569	2989	0.873574
2990.0	0.717852	2990	0.812843
2991.0	0.656428	2991	0.758906
2992.0	0.601622	2992	0.708172
2993.0	0.545267	2993	0.656307
2994.0	0.50274	2994	0.611932
2995.0	0.464203	2995	0.570774
2996.0	0.426213	2996	0.528188
2997.0	0.400042	2997	0.484933
2998.0	0.376213	2998	0.448161
2999.0	0.348876	2999	0.40953
3000.0	0.325637	3000	0.377328
3001.0	0.309679	3001	0.343455
3002.0	0.29002	3002	0.316954
3003.0	0.261572	3003	0.296299
3004.0	0.239503	3004	0.272875
3005.0	0.22493	3005	0.252172
3006.0	0.207668	3006	0.23385
3007.0	0.205866	3007	0.216437
3008.0	0.208866	3008	0.198677
3009.0	0.207822	3009	0.183323
3010.0	0.199951	3010	0.170931
3011.0	0.186069	3011	0.156859
3012.0	0.165841	3012	0.145887
3013.0	0.148143	3013	0.136651
3014.0	0.135342	3014	0.128761
3015.0	0.125257	3015	0.122271
3016.0	0.117017	3016	0.114754
3017.0	0.112127	3017	0.107649
3018.0	0.110475	3018	0.0996147
3019.0	0.112402	3019	0.0932184
3020.0	0.111173	3020	0.0869077
3021.0	0.10511	3021	0.0805472
3022.0	0.0960027	3022	0.0745989
3023.0	0.0881541	3023	0.0687341
3024.0	0.0814802	3024	0.0629084
3025.0	0.0761282	3025	0.0578832
3026.0	0.0696141	3026	0.0526328
3027.0	0.0634112	3027	0.0475678
3028.0	0.0579232	3028	0.0431576
3029.0	0.0532598	3029	0.0393655
3030.0	0.049266	3030	0.0356582
3031.0	0.0457891	3031	0.0329458
3032.0	0.0428055	3032	0.0302274
3033.0	0.0390404	3033	0.0273947
3034.0	0.0346805	3034	0.0250289
3035.0	0.0309721	3035	0.0227904
3036.0	0.0270912	3036	0.0213552
3037.0	0.0234496	3037	0.0199907
3038.0	0.0202324	3038	0.0186402
3039.0	0.0164423	3039	0.0167117
3040.0	0.0134432	3040	0.0158609

## Sheet: Figure S6-imp
time (s)	DP (μJ/s)	time (s)	DP (μJ/s)
120	0	120	0	T (˚C)	15	Injection Volumes (μL)
121	0.00271982	121	0.00409699	Cell vol (ml)	0.2	0.4	0.4
122	0.00670126	122	-0.00853042	Cell conc (mM)	0.235	2.0001	2.0001
123	-0.00878015	123	-0.0318537	Syringe conc (mM)	12	2.0001	2.0001
124	-0.0149726	124	-0.0373662			2.0001	2.0001
125	0.0251868	125	0.0144504			2.0001	2.0001
126	0.0992717	126	0.0950291			2.0001	2.0001
127	0.192103	127	0.183409			2.0001	2.0001
128	0.262576	128	0.254055			2.0001	2.0001
129	0.322787	129	0.298224			2.0001	2.0001
130	0.363288	130	0.324487			2.0001	2.0001
131	0.357373	131	0.314835			2.0001	2.0001
132	0.322178	132	0.286048			2.0001	2.0001
133	0.275865	133	0.24283			2.0001	2.0001
134	0.223222	134	0.200149			2.0001	2.0001
135	0.180088	135	0.166603			2.0001	2.0001
136	0.137468	136	0.139693			2.0001	2.0001
137	0.122789	137	0.115357			2.0001	2.0001
138	0.0866608	138	0.097964			2.0001	2.0001
139	0.0664967	139	0.0827929			2.0001	2.0001
140	0.0562088	140	0.0729069			2.0001	2.0001
141	0.0408027	141	0.0621631
142	0.034979	142	0.0562367
143	0.0317003	143	0.048185
144	0.0236326	144	0.037693
145	0.00914219	145	0.0331307
146	0.0080523	146	0.0250553
147	0.00363409	147	0.0206992
148	-7.03485e-05	148	0.0188603
149	-0.0057107	149	0.0169807
150	-0.00280506	150	0.0129911
151	-0.0110314	151	0.0107692
152	-0.0117122	152	0.0102618
153	-0.0112237	153	0.00976063
154	-0.0104185	154	0.00720605
155	-0.00965275	155	0.00516432
156	-0.0141554	156	0.00443138
157	-0.0168999	157	0.0044122
158	-0.0140607	158	0.00306827
159	-0.0121082	159	0.00154328
160	-0.0079964	160	0.000151616
161	-0.0147233	161	-0.000611356
162	-0.0145221	162	-0.0021866
163	-0.0119421	163	-0.0024286
164	-0.0081765	164	-0.00285274
165	-0.00716396	165	-0.00311733
166	-0.00621532	166	-0.00301043
167	-0.00781984	167	-0.00258999
168	-0.00876881	168	-0.00239084
169	-0.00873011	169	-0.0023364
170	-0.00736255	170	-0.00215237
171	-0.00640183	171	-0.00193695
172	-0.00613107	172	-0.00167329
173	-0.00618533	173	-0.00137719
174	-0.00493511	174	-0.00150293
175	-0.00435246	175	-0.00151592
176	-0.00428783	176	-0.00106332
177	-0.00297427	177	-0.000981748
178	-0.00271491	178	-0.00116849
179	-0.00190434	179	-0.00109004
180	-0.000827831	180	-0.00107278
270	0	181	-0.00101835
271	0.0131362	182	-0.00105905
272	0.0182487	183	-0.00124014
273	-0.0263361	184	-0.00181613
274	-0.0439061	185	-0.00192955
275	0.000245181	186	-0.00198616
276	0.157385	187	-0.00196604
277	0.450917	188	-0.0017922
278	0.852615	270	0
279	1.30259	271	0.027035
280	1.72884	272	0.0148362
281	2.06081	273	-0.0129458
282	2.27113	274	-0.0320234
283	2.33937	275	0.0617993
284	2.29011	276	0.281263
285	2.1602	277	0.610414
286	1.99474	278	1.0139
287	1.81902	279	1.41284
288	1.63018	280	1.79358
289	1.45256	281	2.08699
290	1.3074	282	2.29423
291	1.19091	283	2.39434
292	1.08522	284	2.38589
293	0.996719	285	2.28243
294	0.916128	286	2.1237
295	0.834481	287	1.94169
296	0.741973	288	1.73876
297	0.68184	289	1.5577
298	0.616238	290	1.38965
299	0.547563	291	1.23108
300	0.489598	292	1.10444
301	0.424006	293	0.978144
302	0.365427	294	0.85736
303	0.321394	295	0.761271
304	0.270056	296	0.672732
305	0.241013	297	0.601265
306	0.222475	298	0.535138
307	0.183174	299	0.475773
308	0.165356	300	0.424572
309	0.140112	301	0.376585
310	0.126966	302	0.341381
311	0.115774	303	0.304717
312	0.105315	304	0.268554
313	0.0939597	305	0.238227
314	0.0842723	306	0.211698
315	0.0746112	307	0.191238
316	0.0674377	308	0.173988
317	0.0582868	309	0.158708
318	0.0506754	310	0.14241
319	0.0445613	311	0.129651
320	0.0392984	312	0.114914
321	0.0345159	313	0.101167
322	0.0313224	314	0.0871232
323	0.0265668	315	0.0727719
324	0.0224352	316	0.062412
325	0.0199963	317	0.0540033
326	0.0177413	318	0.0464565
327	0.015947	319	0.0398877
328	0.0134465	320	0.0344751
329	0.0113715	321	0.0297968
330	0.00905169	322	0.0244696
420	0	323	0.0190401
421	-0.00168579	324	0.0148584
422	-0.00900145	325	0.010308
423	-0.031887	326	0.00730791
424	-0.0439447	327	0.00550219
425	-0.0252188	328	0.0038565
426	0.0855605	329	0.00191394
427	0.340663	330	0.000385504
428	0.696639	331	-0.00134827
429	1.09679	332	-0.00320978
430	1.47962	333	-0.00515876
431	1.8034	334	-0.00693489
432	2.01019	335	-0.00811049
433	2.08254	336	-0.0100541
434	2.06501	337	-0.0111664
435	1.97464	338	-0.0110791
436	1.82802	420	0
437	1.6637	421	0.0132161
438	1.50824	422	0.00477473
439	1.36135	423	-0.0175763
440	1.22522	424	-0.037123
441	1.10832	425	0.0132794
442	1.02659	426	0.180858
443	0.9496	427	0.470338
444	0.880848	428	0.839482
445	0.803605	429	1.20902
446	0.723667	430	1.55517
447	0.664113	431	1.83893
448	0.602419	432	2.04463
449	0.532147	433	2.14831
450	0.468532	434	2.15162
451	0.413673	435	2.06316
452	0.372326	436	1.92225
453	0.339454	437	1.76206
454	0.29692	438	1.58649
455	0.265731	439	1.43049
456	0.239947	440	1.28091
457	0.200746	441	1.14478
458	0.182186	442	1.03267
459	0.165049	443	0.923489
460	0.143473	444	0.820106
461	0.132565	445	0.730091
462	0.114821	446	0.652943
463	0.098247	447	0.588393
464	0.08602	448	0.526053
465	0.0767085	449	0.470368
466	0.067704	450	0.422717
467	0.0621524	451	0.377161
468	0.0559181	452	0.342322
469	0.0505473	453	0.306943
470	0.0442075	454	0.273628
471	0.0382974	455	0.245244
472	0.0342255	456	0.220109
473	0.030913	457	0.199507
474	0.0272329	458	0.182047
475	0.0242563	459	0.166434
476	0.0223497	460	0.150687
477	0.0201422	461	0.13784
478	0.0177635	462	0.124675
479	0.0153305	463	0.111013
480	0.0116621	464	0.0973679
570	0	465	0.084054
571	0.00449749	466	0.0737025
572	0.0128164	467	0.0647719
573	0.0177599	468	0.0566851
574	-0.0330993	469	0.0498664
575	-0.0491001	470	0.0439719
576	0.0099015	471	0.0387365
577	0.177755	472	0.032953
578	0.475039	473	0.0272369
579	0.829478	474	0.0230379
580	1.20592	475	0.0186879
581	1.54165	476	0.0151492
582	1.76648	477	0.0129402
583	1.87116	478	0.011143
584	1.86791	479	0.00906157
585	1.79101	480	0.00731611
586	1.67694	481	0.00551757
587	1.54092	482	0.00385057
588	1.39437	483	0.00207179
589	1.2451	484	0.00073037
590	1.12149	485	-0.000328029
591	1.0553	486	-0.00184944
592	0.972037	487	-0.00299721
593	0.896661	488	-0.00341416
594	0.825396	570	0
595	0.758367	571	0.0088358
596	0.674985	572	0.00394351
597	0.627773	573	-0.0181334
598	0.579342	574	-0.0463208
599	0.518508	575	-0.0234245
600	0.443546	576	0.101127
601	0.391123	577	0.35515
602	0.347689	578	0.693352
603	0.320999	579	1.03341
604	0.287999	580	1.34781
605	0.260031	581	1.60807
606	0.243593	582	1.79345
607	0.216639	583	1.88652
608	0.19366	584	1.89054
609	0.161455	585	1.811
610	0.131855	586	1.6859
611	0.115309	587	1.54672
612	0.105874	588	1.39534
613	0.0971792	589	1.26213
614	0.0872949	590	1.13281
615	0.0783654	591	1.01844
616	0.0685453	592	0.921348
617	0.0572911	593	0.828291
618	0.0504699	594	0.742027
619	0.0446287	595	0.663479
620	0.0401882	596	0.597013
621	0.0357605	597	0.540521
622	0.032106	598	0.485244
623	0.0284046	599	0.435313
624	0.0248618	600	0.392366
625	0.0221059	601	0.35168
626	0.0189623	602	0.319393
627	0.016085	603	0.287207
628	0.0134589	604	0.257558
629	0.0106916	605	0.232247
630	0.00805142	606	0.209352
720	0	607	0.190012
721	0.00460859	608	0.173761
722	0.00631515	609	0.159259
723	-0.0186106	610	0.144788
724	-0.0616301	611	0.132445
725	-0.0496151	612	0.120492
726	0.0272835	613	0.107818
727	0.221298	614	0.0954369
728	0.522794	615	0.083685
729	0.856129	616	0.0741302
730	1.17726	617	0.0656933
731	1.44316	618	0.0580927
732	1.61044	619	0.0517232
733	1.67195	620	0.046114
734	1.63599	621	0.0410915
735	1.54552	622	0.0356134
736	1.41308	623	0.030353
737	1.28879	624	0.0264226
738	1.17533	625	0.0223726
739	1.0557	626	0.0188141
740	0.950972	627	0.0164788
741	0.879248	628	0.0145817
742	0.811999	629	0.0125327
743	0.754242	630	0.0107899
744	0.697251	631	0.00906691
745	0.63562	632	0.00755687
746	0.585202	633	0.00597123
747	0.53593	634	0.00478007
748	0.484611	635	0.00376112
749	0.43958	636	0.00255709
750	0.403063	637	0.00152165
751	0.358397	638	0.00091025
752	0.321344	720	0
753	0.271174	721	0.0132645
754	0.229787	722	0.0110302
755	0.206656	723	-0.00587978
756	0.198692	724	-0.0316409
757	0.18311	725	-0.00643111
758	0.166558	726	0.0962364
759	0.15209	727	0.314487
760	0.140667	728	0.618656
761	0.127402	729	0.921682
762	0.11717	730	1.20756
763	0.107051	731	1.43425
764	0.0947086	732	1.58817
765	0.0835428	733	1.66068
766	0.070126	734	1.65564
767	0.0598	735	1.57888
768	0.053327	736	1.46532
769	0.0472404	737	1.3434
770	0.0427298	738	1.21135
771	0.0366421	739	1.09669
772	0.0316122	740	0.985425
773	0.027083	741	0.886076
774	0.0236793	742	0.800132
775	0.0199767	743	0.717356
776	0.0170433	744	0.642847
777	0.0149921	745	0.575954
778	0.0118385	746	0.516132
779	0.00927006	747	0.466937
780	0.00671347	748	0.42016
870	0	749	0.375472
871	0.00730086	750	0.334531
872	0.0133358	751	0.298605
873	0.00725068	752	0.270112
874	-0.0511131	753	0.242405
875	-0.0822287	754	0.216474
876	-0.0641157	755	0.195023
877	0.0480127	756	0.175614
878	0.294257	757	0.159531
879	0.582399	758	0.145953
880	0.879919	759	0.134213
881	1.16558	760	0.121797
882	1.36715	761	0.110741
883	1.46248	762	0.0997857
884	1.47022	763	0.088924
885	1.40124	764	0.0784792
886	1.30597	765	0.068602
887	1.19069	766	0.0603745
888	1.08772	767	0.0534207
889	0.985566	768	0.0472639
890	0.903499	769	0.0418703
891	0.827515	770	0.0372541
892	0.762256	771	0.0332108
893	0.708599	772	0.0287744
894	0.657133	773	0.0247031
895	0.610606	774	0.0213509
896	0.549479	775	0.0176812
897	0.508178	776	0.0147122
898	0.458879	777	0.012597
899	0.418995	778	0.0107687
900	0.377471	779	0.00901757
901	0.347462	780	0.00763799
902	0.317623	781	0.00641241
903	0.28302	782	0.00517351
904	0.247809	783	0.0038363
905	0.21896	784	0.00250863
906	0.210031	785	0.00161867
907	0.184676	786	0.000897797
908	0.173278	787	0.000347922
909	0.148297	788	0.000143273
910	0.127785	870	0
911	0.113592	871	-0.00139072
912	0.103212	872	-0.00122983
913	0.0937952	873	-0.00763549
914	0.0836091	874	-0.0208184
915	0.0740744	875	-0.0251132
916	0.068146	876	0.0363422
917	0.0638047	877	0.227338
918	0.0602643	878	0.519851
919	0.0555774	879	0.80532
920	0.0489857	880	1.07043
921	0.0447087	881	1.29073
922	0.0418548	882	1.43705
923	0.0374792	883	1.49718
924	0.0327783	884	1.48709
925	0.0299158	885	1.41074
926	0.0264014	886	1.30384
927	0.0219516	887	1.19871
928	0.0189177	888	1.09594
929	0.0157332	889	1.00982
930	0.0123432	890	0.917
1021	0	891	0.839516
1022	-0.0109265	892	0.765343
1023	-0.0079177	893	0.696922
1024	-0.0559361	894	0.638705
1025	-0.0813001	895	0.573696
1026	-0.0486258	896	0.521355
1027	0.076145	897	0.477675
1028	0.310916	898	0.433945
1029	0.581277	899	0.389013
1030	0.855136	900	0.343521
1031	1.10425	901	0.306334
1032	1.26831	902	0.275871
1033	1.34724	903	0.248653
1034	1.34476	904	0.224384
1035	1.2834	905	0.204632
1036	1.17836	906	0.187251
1037	1.07355	907	0.171596
1038	0.956352	908	0.157252
1039	0.852051	909	0.145021
1040	0.786852	910	0.132689
1041	0.729968	911	0.120649
1042	0.672202	912	0.110726
1043	0.62298	913	0.0995772
1044	0.583557	914	0.0893442
1045	0.528012	915	0.0807592
1046	0.480305	916	0.0721192
1047	0.458571	917	0.0645972
1048	0.438738	918	0.0578208
1049	0.398128	919	0.0518384
1050	0.362859	920	0.0465666
1051	0.315523	921	0.0418959
1052	0.279341	922	0.0369766
1053	0.253353	923	0.0329009
1054	0.22814	924	0.0294339
1055	0.210669	925	0.0257718
1056	0.192035	926	0.022225
1057	0.169454	927	0.0194108
1058	0.142652	928	0.0171375
1059	0.115273	929	0.015249
1060	0.108657	930	0.0137472
1061	0.099171	931	0.0129197
1062	0.0869554	932	0.0121345
1063	0.0788645	933	0.0110152
1064	0.0733223	934	0.00981144
1065	0.0674213	935	0.00917753
1066	0.0611711	936	0.00963591
1067	0.0576898	937	0.00956778
1068	0.0523803	938	0.00922033
1069	0.0457147	1021	0
1070	0.0399148	1022	-0.0061829
1071	0.036422	1023	-0.0320666
1072	0.0346281	1024	-0.0724582
1073	0.0325453	1025	-0.0722283
1074	0.0292221	1026	0.0138613
1075	0.0257129	1027	0.206221
1076	0.022291	1028	0.484064
1077	0.0188896	1029	0.779058
1078	0.0154705	1030	1.02215
1079	0.0134263	1031	1.2162
1080	0.0116793	1032	1.33931
1081	0.00966772	1033	1.3931
1171	0	1034	1.36303
1172	0.0018511	1035	1.28938
1173	-0.00557	1036	1.18964
1174	-0.0615099	1037	1.0789
1175	-0.0940187	1038	0.971035
1176	-0.0835703	1039	0.881425
1177	0.00529727	1040	0.803884
1178	0.227744	1041	0.727357
1179	0.50385	1042	0.660222
1180	0.770847	1043	0.60457
1181	1.01862	1044	0.549603
1182	1.18917	1045	0.493669
1183	1.26899	1046	0.438639
1184	1.26028	1047	0.393129
1185	1.19978	1048	0.357611
1186	1.11955	1049	0.324054
1187	1.01752	1050	0.291833
1188	0.9243	1051	0.256539
1189	0.835593	1052	0.227316
1190	0.747932	1053	0.206264
1191	0.662924	1054	0.187258
1192	0.613685	1055	0.167211
1193	0.575705	1056	0.150285
1194	0.546664	1057	0.137987
1195	0.524814	1058	0.127425
1196	0.479173	1059	0.114779
1197	0.43569	1060	0.102888
1198	0.391352	1061	0.0922561
1199	0.360372	1062	0.0834507
1200	0.319669	1063	0.0754161
1201	0.288768	1064	0.0674735
1202	0.257458	1065	0.0596182
1203	0.225489	1066	0.053392
1204	0.210094	1067	0.0476491
1205	0.181916	1068	0.0428787
1206	0.165893	1069	0.0380312
1207	0.151642	1070	0.0338038
1208	0.14278	1071	0.0301604
1209	0.128911	1072	0.0269158
1210	0.122076	1073	0.0236255
1211	0.105575	1074	0.0208363
1212	0.0897166	1075	0.0182756
1213	0.0790421	1076	0.0161129
1214	0.0694886	1077	0.0143908
1215	0.060911	1078	0.0127026
1216	0.0554124	1079	0.0111086
1217	0.0401604	1080	0.0100262
1218	0.0315278	1081	0.00896316
1219	0.0269708	1082	0.00845605
1220	0.0244743	1083	0.00801299
1221	0.0226139	1084	0.00699088
1222	0.0170957	1085	0.00561297
1223	0.0126114	1086	0.00519609
1224	0.0109205	1087	0.00545564
1225	0.00974321	1088	0.00524488
1226	0.00638307	1089	0.00503153
1227	0.00579279	1171	0
1228	0.00620492	1172	0.0110212
1229	0.00423803	1173	-0.00215786
1230	0.00292819	1174	-0.04442
1231	0.00168461	1175	-0.0824811
1321	0	1176	-0.0302672
1322	0.0135386	1177	0.0992921
1323	-0.00164731	1178	0.336373
1324	-0.0814918	1179	0.62271
1325	-0.109827	1180	0.877498
1326	-0.103519	1181	1.09434
1327	0.0148813	1182	1.22985
1328	0.2321	1183	1.28914
1329	0.476674	1184	1.27957
1330	0.744837	1185	1.2239
1331	0.967809	1186	1.13361
1332	1.13057	1187	1.03106
1333	1.18284	1188	0.930942
1334	1.16998	1189	0.834673
1335	1.10094	1190	0.752961
1336	1.01306	1191	0.678007
1337	0.922707	1192	0.612796
1338	0.833021	1193	0.556371
1339	0.739149	1194	0.500935
1340	0.661996	1195	0.450002
1341	0.616904	1196	0.406363
1342	0.588597	1197	0.362503
1343	0.54034	1198	0.328442
1344	0.498438	1199	0.298336
1345	0.459789	1200	0.26838
1346	0.423276	1201	0.237679
1347	0.374081	1202	0.213087
1348	0.345098	1203	0.193607
1349	0.316819	1204	0.175375
1350	0.290236	1205	0.156474
1351	0.24643	1206	0.140963
1352	0.229667	1207	0.127622
1353	0.19497	1208	0.116657
1354	0.178976	1209	0.106
1355	0.158842	1210	0.0964104
1356	0.145508	1211	0.086617
1357	0.129595	1212	0.0777803
1358	0.114953	1213	0.0687441
1359	0.0970166	1214	0.0612525
1360	0.0795336	1215	0.0541626
1361	0.0710093	1216	0.0480046
1362	0.0673346	1217	0.0427588
1363	0.0649734	1218	0.0385338
1364	0.0607779	1219	0.0346469
1365	0.0565484	1220	0.0311211
1366	0.0521167	1221	0.0281646
1367	0.0483309	1222	0.0256019
1368	0.0430992	1223	0.0228978
1369	0.0394432	1224	0.0206712
1370	0.0355837	1225	0.0182535
1371	0.0321085	1226	0.0157569
1372	0.0285524	1227	0.0140317
1373	0.0264743	1228	0.0123839
1374	0.0241837	1229	0.0106413
1375	0.0211646	1230	0.00943057
1376	0.018616	1231	0.00839614
1377	0.0157552	1232	0.00758485
1378	0.0137382	1233	0.00673807
1379	0.0115021	1234	0.00569956
1380	0.00908959	1235	0.00412897
1381	0.00684979	1236	0.00333114
1471	0	1237	0.00301849
1472	0.0100457	1238	0.0027284
1473	0.0182513	1239	0.00256252
1474	-0.0460981	1321	0
1475	-0.0984439	1322	-0.000116343
1476	-0.0969773	1323	-0.020881
1477	0.00177586	1324	-0.070231
1478	0.21461	1325	-0.0997375
1479	0.446144	1326	-0.0400572
1480	0.660721	1327	0.115747
1481	0.868574	1328	0.367784
1482	1.0177	1329	0.63878
1483	1.08179	1330	0.870197
1484	1.08125	1331	1.05101
1485	1.02268	1332	1.1628
1486	0.932699	1333	1.20857
1487	0.846385	1334	1.18628
1488	0.760291	1335	1.12563
1489	0.677988	1336	1.03948
1490	0.62774	1337	0.943491
1491	0.579789	1338	0.847919
1492	0.529295	1339	0.762143
1493	0.494425	1340	0.687801
1494	0.479541	1341	0.619414
1495	0.43989	1342	0.561385
1496	0.405967	1343	0.513561
1497	0.377716	1344	0.466579
1498	0.350156	1345	0.419272
1499	0.313955	1346	0.37649
1500	0.278344	1347	0.338247
1501	0.24394	1348	0.307381
1502	0.213631	1349	0.278727
1503	0.207115	1350	0.252986
1504	0.189115	1351	0.227608
1505	0.174172	1352	0.205074
1506	0.156208	1353	0.187724
1507	0.140536	1354	0.171123
1508	0.124245	1355	0.153745
1509	0.114893	1356	0.138633
1510	0.104678	1357	0.126371
1511	0.0914887	1358	0.115839
1512	0.0671887	1359	0.104766
1513	0.0586331	1360	0.0941544
1514	0.0531992	1361	0.0845955
1515	0.0491057	1362	0.0766639
1516	0.0425301	1363	0.0689871
1517	0.0380762	1364	0.0619732
1518	0.0337821	1365	0.0550943
1519	0.0305585	1366	0.0493685
1520	0.0278549	1367	0.0445763
1521	0.0249529	1368	0.0403903
1522	0.02266	1369	0.0362624
1523	0.0195216	1370	0.0328194
1524	0.0173159	1371	0.0297692
1525	0.0159193	1372	0.0270023
1526	0.0143237	1373	0.0241686
1527	0.0118964	1374	0.0216411
1528	0.0101191	1375	0.0193294
1529	0.00850263	1376	0.0173484
1530	0.00726869	1377	0.0157554
1531	0.00571636	1378	0.0143022
1621	0	1379	0.0128283
1622	0.00551341	1380	0.0117372
1623	0.0121217	1381	0.0106224
1624	-0.0470982	1382	0.0096722
1625	-0.0971473	1383	0.00893122
1626	-0.0971333	1384	0.00792149
1627	-0.0153818	1385	0.00668999
1628	0.172549	1386	0.00601652
1629	0.394958	1387	0.00556775
1630	0.61961	1388	0.00495933
1631	0.822227	1389	0.00442097
1632	0.962819	1471	0
1633	1.02903	1472	0.00317483
1634	1.01643	1473	-0.0066568
1635	0.948812	1474	-0.0514743
1636	0.872217	1475	-0.103248
1637	0.800124	1476	-0.0901369
1638	0.726266	1477	-0.000598438
1639	0.644948	1478	0.210551
1640	0.589777	1479	0.470932
1641	0.540991	1480	0.709772
1642	0.497452	1481	0.9037
1643	0.467469	1482	1.03631
1644	0.438263	1483	1.10066
1645	0.411353	1484	1.10406
1646	0.374699	1485	1.06576
1647	0.336675	1486	0.991906
1648	0.318015	1487	0.905059
1649	0.298299	1488	0.819394
1650	0.281816	1489	0.736318
1651	0.243497	1490	0.665909
1652	0.207937	1491	0.600754
1653	0.196801	1492	0.549061
1654	0.190248	1493	0.50237
1655	0.182926	1494	0.458532
1656	0.167507	1495	0.418653
1657	0.150679	1496	0.380917
1658	0.138489	1497	0.345935
1659	0.129227	1498	0.316291
1660	0.11963	1499	0.288236
1661	0.104736	1500	0.26245
1662	0.0868636	1501	0.238804
1663	0.0766229	1502	0.217667
1664	0.0691984	1503	0.199299
1665	0.0643997	1504	0.181771
1666	0.0592928	1505	0.164899
1667	0.0527753	1506	0.15028
1668	0.0485461	1507	0.136815
1669	0.0449865	1508	0.124824
1670	0.041594	1509	0.113986
1671	0.0397635	1510	0.103906
1672	0.0360354	1511	0.0943975
1673	0.0330199	1512	0.085701
1674	0.0298499	1513	0.0776671
1675	0.027344	1514	0.0701789
1676	0.0241736	1515	0.0632196
1677	0.0209925	1516	0.0573531
1678	0.0185773	1517	0.0522073
1679	0.0161896	1518	0.0474909
1680	0.0139554	1519	0.0431535
1681	0.0111985	1520	0.0395687
1771	0	1521	0.0362967
1772	0.00213839	1522	0.033309
1773	-0.000236472	1523	0.0302126
1774	-0.0312126	1524	0.0275198
1775	-0.0792722	1525	0.0250526
1776	-0.0811589	1526	0.0227066
1777	-0.0336205	1527	0.0205557
1778	0.0997378	1528	0.0187545
1779	0.318877	1529	0.0170149
1780	0.527172	1530	0.0156429
1781	0.734145	1531	0.0143386
1782	0.889159	1532	0.0130999
1783	0.971928	1533	0.0121484
1784	0.976475	1534	0.0111453
1785	0.934804	1535	0.0100079
1786	0.857951	1536	0.00913486
1787	0.778263	1537	0.00854438
1788	0.70734	1538	0.00784482
1789	0.635907	1539	0.00705698
1790	0.572663	1621	0
1791	0.526777	1622	-0.0086935
1792	0.489009	1623	-0.0263098
1793	0.448303	1624	-0.0708519
1794	0.425185	1625	-0.10052
1795	0.40733	1626	-0.0710267
1796	0.378732	1627	0.0485694
1797	0.345881	1628	0.269995
1798	0.315108	1629	0.513227
1799	0.286639	1630	0.723052
1800	0.269727	1631	0.880526
1801	0.252659	1632	0.988052
1802	0.245696	1633	1.03716
1803	0.21461	1634	1.02294
1804	0.199508	1635	0.974754
1805	0.171201	1636	0.901647
1806	0.152216	1637	0.819044
1807	0.144785	1638	0.738057
1808	0.132742	1639	0.66883
1809	0.118716	1640	0.60932
1810	0.103331	1641	0.551779
1811	0.0875864	1642	0.50702
1812	0.0703576	1643	0.467954
1813	0.065959	1644	0.431403
1814	0.0631787	1645	0.394585
1815	0.0575714	1646	0.355538
1816	0.0529264	1647	0.324687
1817	0.0437617	1648	0.298065
1818	0.0378615	1649	0.271501
1819	0.0357254	1650	0.248237
1820	0.0339934	1651	0.22594
1821	0.0306522	1652	0.205149
1822	0.0278124	1653	0.188171
1823	0.0258177	1654	0.172297
1824	0.0228758	1655	0.156777
1825	0.0196488	1656	0.142857
1826	0.0161178	1657	0.131324
1827	0.0140322	1658	0.120589
1828	0.0116684	1659	0.109481
1829	0.00908997	1660	0.0987341
1830	0.00705102	1661	0.0896045
1831	0.00582713	1662	0.0817668
1921	0	1663	0.0751867
1922	0.00997394	1664	0.0682301
1923	0.0204908	1665	0.0615717
1924	-0.0495284	1666	0.0563787
1925	-0.104934	1667	0.0515808
1926	-0.125969	1668	0.0470168
1927	-0.0689529	1669	0.0425173
1928	0.0803424	1670	0.0389244
1929	0.273041	1671	0.0355641
1930	0.499455	1672	0.0324316
1931	0.68952	1673	0.0292798
1932	0.826426	1674	0.02649
1933	0.89905	1675	0.0241746
1934	0.909013	1676	0.0223266
1935	0.855933	1677	0.0203772
1936	0.779324	1678	0.0187158
1937	0.723706	1679	0.0172096
1938	0.642614	1680	0.0160292
1939	0.573843	1681	0.0147722
1940	0.515522	1682	0.0137275
1941	0.476415	1683	0.0130756
1942	0.458288	1684	0.0121688
1943	0.428702	1685	0.0112797
1944	0.396555	1686	0.0106751
1945	0.364775	1687	0.0103907
1946	0.336277	1688	0.00969633
1947	0.302293	1689	0.00881007
1948	0.290217	1771	0
1949	0.271041	1772	0.00747039
1950	0.248988	1773	0.00159723
1951	0.211898	1774	-0.039534
1952	0.175721	1775	-0.0956946
1953	0.151313	1776	-0.0907772
1954	0.130997	1777	-0.0239327
1955	0.124263	1778	0.158984
1956	0.116621	1779	0.395264
1957	0.109471	1780	0.616256
1958	0.104532	1781	0.799376
1959	0.0928896	1782	0.922888
1960	0.0821047	1783	0.981843
1961	0.0769496	1784	0.98864
1962	0.0749819	1785	0.9569
1963	0.0707174	1786	0.890964
1964	0.0653078	1787	0.813226
1965	0.0598017	1788	0.736841
1966	0.0544677	1789	0.659537
1967	0.0504928	1790	0.594504
1968	0.045081	1791	0.535629
1969	0.0391886	1792	0.488968
1970	0.0332811	1793	0.446113
1971	0.0316982	1794	0.405875
1972	0.0282236	1795	0.370724
1973	0.025838	1796	0.339147
1974	0.0228019	1797	0.307451
1975	0.0202197	1798	0.280781
1976	0.0178153	1799	0.25617
1977	0.0146262	1800	0.233102
1978	0.0122521	1801	0.212288
1979	0.0103547	1802	0.194069
1980	0.00837581	1803	0.177682
1981	0.00652366	1804	0.161939
2071	0	1805	0.146825
2072	-0.00463695	1806	0.133894
2073	0.00633804	1807	0.121444
2074	-0.00509314	1808	0.110513
2075	-0.06978	1809	0.101162
2076	-0.0960191	1810	0.092603
2077	-0.0796944	1811	0.0841552
2078	0.0278609	1812	0.0762016
2079	0.209547	1813	0.0685949
2080	0.406351	1814	0.0619017
2081	0.599873	1815	0.0557767
2082	0.747379	1816	0.0504857
2083	0.830499	1817	0.0459287
2084	0.843957	1818	0.0418051
2085	0.819536	1819	0.0381283
2086	0.755668	1820	0.0350451
2087	0.691894	1821	0.0322553
2088	0.614759	1822	0.0297292
2089	0.5483	1823	0.0270825
2090	0.482838	1824	0.0248141
2091	0.429169	1825	0.0226086
2092	0.400035	1826	0.0203822
2093	0.381827	1827	0.0184403
2094	0.36465	1828	0.0168042
2095	0.346667	1829	0.0151691
2096	0.315996	1830	0.0138948
2097	0.28822	1831	0.0127284
2098	0.26457	1832	0.0115573
2099	0.243184	1833	0.0106043
2100	0.20339	1834	0.00969067
2101	0.176563	1835	0.00857917
2102	0.154473	1836	0.00769514
2103	0.133051	1837	0.00705512
2104	0.127706	1838	0.00643402
2105	0.119076	1839	0.00576144
2106	0.107924	1921	0
2107	0.0997428	1922	0.0036572
2108	0.0926637	1923	-0.00387469
2109	0.0849701	1924	-0.0494131
2110	0.0757241	1925	-0.108819
2111	0.0588397	1926	-0.10946
2112	0.0473579	1927	-0.0410837
2113	0.0400548	1928	0.141801
2114	0.036097	1929	0.366114
2115	0.0323641	1930	0.576662
2116	0.0300099	1931	0.743806
2117	0.0232722	1932	0.859529
2118	0.0177204	1933	0.916756
2119	0.0130565	1934	0.925407
2120	0.00996035	1935	0.898371
2121	0.00895469	1936	0.839015
2122	0.00707153	1937	0.767503
2123	0.00538675	1938	0.694842
2124	0.00465892	1939	0.620909
2125	0.00447952	1940	0.557748
2126	0.00315001	1941	0.501478
2127	0.00235875	1942	0.458234
2128	0.00184632	1943	0.419523
2129	0.00110905	1944	0.383578
2130	0.000660661	1945	0.35074
2131	0.000852776	1946	0.321097
2222	0	1947	0.292935
2223	0.00234744	1948	0.267922
2224	-0.0136236	1949	0.24404
2225	-0.0734425	1950	0.2237
2226	-0.10099	1951	0.207481
2227	-0.0971973	1952	0.191226
2228	-0.0110172	1953	0.176193
2229	0.167256	1954	0.161159
2230	0.357554	1955	0.14696
2231	0.556998	1956	0.134227
2232	0.708331	1957	0.12182
2233	0.813516	1958	0.110678
2234	0.829711	1959	0.101283
2235	0.793764	1960	0.0923513
2236	0.733891	1961	0.084081
2237	0.667458	1962	0.0766242
2238	0.591518	1963	0.0696293
2239	0.523719	1964	0.0631502
2240	0.463284	1965	0.0571211
2241	0.420849	1966	0.0518845
2242	0.393731	1967	0.0475756
2243	0.360189	1968	0.0434075
2244	0.341573	1969	0.0396173
2245	0.320112	1970	0.0366376
2246	0.301257	1971	0.033825
2247	0.272589	1972	0.0312024
2248	0.247004	1973	0.028472
2249	0.224022	1974	0.0259723
2250	0.203426	1975	0.0238085
2251	0.182482	1976	0.0217965
2252	0.156711	1977	0.019854
2253	0.149467	1978	0.0183383
2254	0.134302	1979	0.0168587
2255	0.127599	1980	0.0155958
2256	0.117973	1981	0.0143418
2257	0.107418	1982	0.0129398
2258	0.0909235	1983	0.0119242
2259	0.0798231	1984	0.0110018
2260	0.0709448	1985	0.0101169
2261	0.0664998	1986	0.00921391
2262	0.0594041	1987	0.00827464
2263	0.0550723	1988	0.00735809
2264	0.0480089	1989	0.00639831
2265	0.042203	2071	0
2266	0.0390446	2072	0.00415083
2267	0.0365155	2073	0.00109806
2268	0.0333625	2074	-0.0351121
2269	0.0323083	2075	-0.0903096
2270	0.0301765	2076	-0.10199
2271	0.0277096	2077	-0.0603018
2272	0.0248503	2078	0.0983644
2273	0.0217689	2079	0.314798
2274	0.0199701	2080	0.519846
2275	0.0189509	2081	0.689006
2276	0.0174337	2082	0.80805
2277	0.0153796	2083	0.866654
2278	0.0135366	2084	0.877012
2279	0.0122481	2085	0.851939
2280	0.0107223	2086	0.793601
2281	0.00909638	2087	0.72439
2282	0.00711233	2088	0.658054
2371	0	2089	0.591679
2372	0.00662971	2090	0.536743
2373	0.00741814	2091	0.485549
2374	-0.0155398	2092	0.44732
2375	-0.0831362	2093	0.409831
2376	-0.11226	2094	0.375771
2377	-0.104882	2095	0.347441
2378	-0.0198954	2096	0.319086
2379	0.149227	2097	0.291747
2380	0.341575	2098	0.268041
2381	0.511069	2099	0.245486
2382	0.66248	2100	0.223969
2383	0.742054	2101	0.204445
2384	0.763124	2102	0.187493
2385	0.740389	2103	0.171575
2386	0.676266	2104	0.156656
2387	0.599698	2105	0.14291
2388	0.529642	2106	0.131118
2389	0.482235	2107	0.119482
2390	0.426975	2108	0.108879
2391	0.392616	2109	0.0999164
2392	0.357429	2110	0.0917668
2393	0.33711	2111	0.0838295
2394	0.32113	2112	0.0760451
2395	0.303359	2113	0.0690921
2396	0.278735	2114	0.0626283
2397	0.2577	2115	0.0568566
2398	0.227399	2116	0.0520618
2399	0.197397	2117	0.0476206
2400	0.170123	2118	0.0434752
2401	0.166069	2119	0.0397978
2402	0.161095	2120	0.0367414
2403	0.142601	2121	0.0339135
2404	0.11433	2122	0.0313297
2405	0.0936775	2123	0.0286516
2406	0.0812259	2124	0.0264177
2407	0.0821337	2125	0.0242812
2408	0.0789959	2126	0.0221347
2409	0.0788629	2127	0.0200643
2410	0.0700683	2128	0.0183297
2411	0.0644225	2129	0.0166737
2412	0.0580171	2130	0.0153854
2413	0.0525509	2131	0.0142053
2414	0.0484357	2132	0.0130795
2415	0.0429766	2133	0.0122146
2416	0.0377374	2134	0.011393
2417	0.0324307	2135	0.0104305
2418	0.029384	2136	0.00960468
2419	0.0268417	2137	0.00915182
2420	0.0235826	2138	0.00859062
2421	0.0200415	2139	0.00782985
2422	0.0169284	2221	0
2423	0.0148578	2222	0.00764359
2424	0.0129755	2223	0.00613324
2425	0.0116321	2224	-0.0322489
2426	0.0102265	2225	-0.0954227
2427	0.00851273	2226	-0.110513
2428	0.00705255	2227	-0.0771333
2429	0.00538543	2228	0.075422
2430	0.00399971	2229	0.288104
2431	0.00318934	2230	0.491686
2522	0	2231	0.660385
2523	0.0078308	2232	0.775695
2524	-0.00194321	2233	0.829691
2525	-0.0645257	2234	0.839494
2526	-0.100582	2235	0.815225
2527	-0.106127	2236	0.758328
2528	-0.0265396	2237	0.691555
2529	0.144391	2238	0.62769
2530	0.313994	2239	0.561442
2531	0.480477	2240	0.506841
2532	0.617613	2241	0.457651
2533	0.713974	2242	0.421162
2534	0.72373	2243	0.385096
2535	0.704672	2244	0.352261
2536	0.656211	2245	0.32576
2537	0.588023	2246	0.30098
2538	0.515151	2247	0.274817
2539	0.44888	2248	0.252215
2540	0.401652	2249	0.231289
2541	0.365375	2250	0.21126
2542	0.33996	2251	0.193607
2543	0.323084	2252	0.178369
2544	0.306665	2253	0.163481
2545	0.301834	2254	0.149345
2546	0.276366	2255	0.136255
2547	0.254861	2256	0.125072
2548	0.242085	2257	0.113587
2549	0.215256	2258	0.103249
2550	0.187423	2259	0.0949045
2551	0.151028	2260	0.0873591
2552	0.130142	2261	0.0797768
2553	0.123951	2262	0.0722187
2554	0.111094	2263	0.0652104
2555	0.0928394	2264	0.0590826
2556	0.0799567	2265	0.0536746
2557	0.0724897	2266	0.0490851
2558	0.0630016	2267	0.0449597
2559	0.0583583	2268	0.041121
2560	0.0491092	2269	0.0377965
2561	0.0447587	2270	0.0350232
2562	0.0406466	2271	0.0324616
2563	0.0331854	2272	0.030128
2564	0.0300443	2273	0.0276922
2565	0.0272154	2274	0.0256758
2566	0.0242009	2275	0.0236389
2567	0.0203869	2276	0.0215186
2568	0.0165855	2277	0.0195574
2569	0.0127634	2278	0.017901
2570	0.00990174	2279	0.0162561
2571	0.00750531	2280	0.01499
2572	0.00520432	2281	0.0138452
2573	0.00306397	2282	0.0126718
2574	0.000653184	2283	0.0117406
2575	0.000725598	2284	0.0109289
2576	0.000905884	2285	0.00992383
2577	0.000338241	2286	0.00902769
2578	-0.000554267	2287	0.00843899
2579	-0.000462719	2288	0.00785337
2580	-0.0011085	2289	0.0071063
2581	-0.00156962	2371	0
2582	-0.00179679	2372	0.00441821
2672	0	2373	0.00484518
2673	0.0174857	2374	-0.025726
2674	0.0263505	2375	-0.0806791
2675	-0.0651827	2376	-0.10431
2676	-0.0997923	2377	-0.0845099
2677	-0.108385	2378	0.0497375
2678	-0.0433737	2379	0.247011
2679	0.118337	2380	0.439009
2680	0.299896	2381	0.60043
2681	0.451227	2382	0.718492
2682	0.586711	2383	0.780199
2683	0.659305	2384	0.798435
2684	0.69543	2385	0.782215
2685	0.679099	2386	0.731694
2686	0.629515	2387	0.669745
2687	0.551772	2388	0.610724
2688	0.510205	2389	0.549868
2689	0.447921	2390	0.49999
2690	0.39662	2391	0.452856
2691	0.362655	2392	0.418528
2692	0.331625	2393	0.383403
2693	0.29579	2394	0.352073
2694	0.271206	2395	0.327374
2695	0.272074	2396	0.30161
2696	0.266559	2397	0.276719
2697	0.256881	2398	0.254756
2698	0.228176	2399	0.233615
2699	0.206196	2400	0.213105
2700	0.183525	2401	0.194753
2701	0.160039	2402	0.178923
2702	0.153204	2403	0.163563
2703	0.13363	2404	0.149251
2704	0.112089	2405	0.136482
2705	0.103226	2406	0.125592
2706	0.0837944	2407	0.114454
2707	0.0740726	2408	0.104199
2708	0.0696904	2409	0.095889
2709	0.0605812	2410	0.0884564
2710	0.0589089	2411	0.0810705
2711	0.0519119	2412	0.0735868
2712	0.0467848	2413	0.0670392
2713	0.034246	2414	0.0608373
2714	0.0305089	2415	0.0553913
2715	0.025953	2416	0.0508549
2716	0.0227353	2417	0.0465479
2717	0.0196546	2418	0.0424927
2718	0.0155807	2419	0.0389645
2719	0.0136674	2420	0.0360254
2720	0.0118586	2421	0.0332906
2721	0.0112709	2422	0.0307925
2722	0.00966752	2423	0.0281925
2723	0.00767392	2424	0.0260458
2724	0.00614313	2425	0.024004
2725	0.00468994	2426	0.021887
2726	0.00327412	2427	0.0197841
2727	0.00210929	2428	0.0180574
2728	0.00199063	2429	0.0164438
2729	0.00161725	2430	0.0151669
2730	0.000798028	2431	0.0140256
2731	0.000488927	2432	0.012935
2732	0.000445935	2433	0.0120948
2822	0	2434	0.0113386
2823	0.00771511	2435	0.0104763
2824	0.00930701	2436	0.00967644
2825	-0.0685785	2437	0.00927107
2826	-0.113698	2438	0.00875935
2827	-0.130655	2439	0.0080122
2828	-0.0752445	2522	0
2829	0.0719657	2523	-0.0117172
2830	0.24782	2524	-0.0292867
2831	0.427053	2525	-0.0793115
2832	0.564814	2526	-0.118383
2833	0.652499	2527	-0.103337
2834	0.683858	2528	-0.0037544
2835	0.664189	2529	0.190414
2836	0.614441	2530	0.38976
2837	0.536941	2531	0.558306
2838	0.485354	2532	0.669979
2839	0.413806	2533	0.742573
2840	0.365886	2534	0.767962
2841	0.335588	2535	0.74498
2842	0.319075	2536	0.700886
2843	0.289784	2537	0.64235
2844	0.273091	2538	0.579624
2845	0.263611	2539	0.518079
2846	0.250229	2540	0.468012
2847	0.235206	2541	0.424683
2848	0.215892	2542	0.384667
2849	0.200714	2543	0.357364
2850	0.178787	2544	0.333757
2851	0.157999	2545	0.312569
2852	0.143863	2546	0.289088
2853	0.131259	2547	0.262636
2854	0.111347	2548	0.243218
2855	0.0976543	2549	0.224796
2856	0.0868888	2550	0.205593
2857	0.0784993	2551	0.19107
2858	0.0710536	2552	0.179005
2859	0.0621415	2553	0.165438
2860	0.0563197	2554	0.153484
2861	0.0516448	2555	0.141897
2862	0.0492896	2556	0.130653
2863	0.0465751	2557	0.119781
2864	0.0420435	2558	0.110487
2865	0.037393	2559	0.101357
2866	0.0339183	2560	0.092017
2867	0.0308795	2561	0.0825237
2868	0.0296849	2562	0.0750972
2869	0.029227	2563	0.0689123
2870	0.0261781	2564	0.0640071
2871	0.023026	2565	0.0586275
2872	0.0204083	2566	0.0534734
2873	0.01825	2567	0.0496528
2874	0.0171594	2568	0.0462034
2875	0.0154967	2569	0.0425311
2876	0.0134599	2570	0.038815
2877	0.0117903	2571	0.0360883
2878	0.0101203	2572	0.0333608
2879	0.00826807	2573	0.0307138
2880	0.00706294	2574	0.0281099
2881	0.00592695	2575	0.0257102
2882	0.00490984	2576	0.0238438
2972	0	2577	0.0225964
2973	0.00687505	2578	0.0209864
2974	0.0169386	2579	0.0196501
2975	-0.0558911	2580	0.0184241
2976	-0.105656	2581	0.0174258
2977	-0.121789	2582	0.0162241
2978	-0.082198	2583	0.0150363
2979	0.0461434	2584	0.0144086
2980	0.21676	2585	0.0136479
2981	0.386833	2586	0.0130695
2982	0.523261	2587	0.0124701
2983	0.607906	2588	0.0119187
2984	0.655859	2589	0.0109874
2985	0.643021	2590	0.00980782
2986	0.59206	2672	0
2987	0.519495	2673	-0.00585206
2988	0.476588	2674	-0.0225522
2989	0.413069	2675	-0.0762177
2990	0.368693	2676	-0.124211
2991	0.341679	2677	-0.106517
2992	0.321313	2678	-0.00642393
2993	0.288142	2679	0.183811
2994	0.271545	2680	0.375049
2995	0.259804	2681	0.539963
2996	0.250549	2682	0.650125
2997	0.234986	2683	0.717924
2998	0.215644	2684	0.740611
2999	0.205293	2685	0.721334
3000	0.187919	2686	0.681374
3001	0.179051	2687	0.626854
3002	0.167947	2688	0.567454
3003	0.145523	2689	0.506312
3004	0.129174	2690	0.451377
3005	0.114493	2691	0.40305
3006	0.104677	2692	0.36181
3007	0.0952385	2693	0.332074
3008	0.0899952	2694	0.308218
3009	0.0833431	2695	0.285979
3010	0.0792211	2696	0.261161
3011	0.0757241	2697	0.238196
3012	0.0724817	2698	0.219147
3013	0.0660756	2699	0.201106
3014	0.0596171	2700	0.183126
3015	0.0535546	2701	0.17076
3016	0.0486109	2702	0.162488
3017	0.0444289	2703	0.151333
3018	0.0408661	2704	0.141248
3019	0.0397962	2705	0.130612
3020	0.0366096	2706	0.119977
3021	0.0331858	2707	0.109518
3022	0.0310931	2708	0.100116
3023	0.0281775	2709	0.0912979
3024	0.0264992	2710	0.0828796
3025	0.0235122	2711	0.0741743
3026	0.0206726	2712	0.0672482
3027	0.0179987	2713	0.0617421
3028	0.0156932	2714	0.0567993
3029	0.0131764	2715	0.0519407
3030	0.0113314	2716	0.0471826
3031	0.00970997	2717	0.0433285
3032	0.00801844	2718	0.0403677
2719	0.100976	2719	0.0371629
2720	0.0940508	2720	0.0339526
2721	0.0879192	2721	0.0316844
2722	0.0832733	2722	0.0293934
2723	0.0765932	2723	0.0271471
2724	0.0697984	2724	0.0249039
2725	0.0641407	2725	0.0226968
2726	0.0591233	2726	0.0209953
2727	0.0546566	2727	0.0198409
2728	0.0490832	2728	0.0184968
2729	0.0436783	2729	0.0174483
2730	0.0393051	2730	0.0164009
2731	0.0353971	2731	0.0154815
2732	0.0316587	2732	0.0143524
2733	0.0275441	2733	0.0130186
2734	0.0243951	2734	0.0122343
2735	0.0213753	2735	0.0114487
2736	0.0199326	2736	0.0108679
2737	0.0185548	2737	0.0101639
2738	0.016642	2738	0.00917953
2739	0.0142977	2739	0.00808177
2740	0.0133455	2740	0.00692333
2822	0	2822	0
2823	-0.0320957	2823	0.00470282
2824	-0.0557184	2824	-0.00245949
2825	0.000645826	2825	-0.0493813
2826	0.16399	2826	-0.111537
2827	0.379778	2827	-0.11293
2828	0.639539	2828	-0.0598529
2829	0.84053	2829	0.0988076
2830	0.99333	2830	0.292469
2831	1.13037	2831	0.468047
2832	1.22486	2832	0.601071
2833	1.26792	2833	0.680458
2834	1.26328	2834	0.704604
2835	1.21669	2835	0.690937
2836	1.14945	2836	0.654474
2837	1.07042	2837	0.598673
2838	0.996683	2838	0.53954
2839	0.926527	2839	0.483667
2840	0.861176	2840	0.429319
2841	0.805423	2841	0.384305
2842	0.750458	2842	0.346414
2843	0.694358	2843	0.319858
2844	0.64496	2844	0.294447
2845	0.600346	2845	0.271176
2846	0.553721	2846	0.250979
2847	0.505413	2847	0.233332
2848	0.466934	2848	0.213501
2849	0.424737	2849	0.196192
2850	0.391711	2850	0.180551
2851	0.352566	2851	0.166777
2852	0.322798	2852	0.15521
2853	0.301992	2853	0.144511
2854	0.280048	2854	0.133654
2855	0.259224	2855	0.12309
2856	0.239957	2856	0.112727
2857	0.222427	2857	0.10348
2858	0.202209	2858	0.0941563
2859	0.185556	2859	0.0856713
2860	0.174219	2860	0.0784176
2861	0.161526	2861	0.071471
2862	0.152615	2862	0.0649867
2863	0.143717	2863	0.0588156
2864	0.136076	2864	0.0529805
2865	0.129284	2865	0.0482017
2866	0.120846	2866	0.0439392
2867	0.112848	2867	0.0404729
2868	0.103677	2868	0.0375136
2869	0.0960146	2869	0.0346282
2870	0.0894441	2870	0.0320256
2871	0.0832594	2871	0.0299654
2872	0.07798	2872	0.0279969
2873	0.0717681	2873	0.0261552
2874	0.065544	2874	0.0242855
2875	0.0602715	2875	0.0227116
2876	0.0551798	2876	0.0210599
2877	0.050438	2877	0.0195206
2878	0.0455209	2878	0.0180875
2879	0.0410005	2879	0.0167952
2880	0.036997	2880	0.0154116
2881	0.0337417	2881	0.0144012
2882	0.0305744	2882	0.0133822
2883	0.0271606	2883	0.0122548
2884	0.024453	2884	0.0114373
2885	0.0218656	2885	0.010719
2886	0.0204376	2886	0.00981306
2887	0.0190754	2887	0.00898976
2888	0.0174667	2888	0.00830849
2889	0.0153633	2889	0.00762597
2890	0.0144647	2890	0.00680152
2972	0	2972	0
2973	-0.0208793	2973	0.00479633
2974	-0.0470853	2974	-0.0028702
2975	-0.0229785	2975	-0.0502895
2976	0.108024	2976	-0.112003
2977	0.30287	2977	-0.11163
2978	0.544273	2978	-0.0558088
2979	0.748507	2979	0.100696
2980	0.903626	2980	0.286891
2981	1.03701	2981	0.455937
2982	1.13208	2982	0.582596
2983	1.18102	2983	0.657689
2984	1.18453	2984	0.680591
2985	1.14579	2985	0.667917
2986	1.08416	2986	0.633398
2987	1.01157	2987	0.580425
2988	0.940131	2988	0.523846
2989	0.873574	2989	0.469185
2990	0.812843	2990	0.415154
2991	0.758906	2991	0.369884
2992	0.708172	2992	0.332459
2993	0.656307	2993	0.305896
2994	0.611932	2994	0.281391
2995	0.570774	2995	0.258764
2996	0.528188	2996	0.238483
2997	0.484933	2997	0.221699
2998	0.448161	2998	0.202701
2999	0.40953	2999	0.185917
3000	0.377328	3000	0.170754
3001	0.343455	3001	0.158071
3002	0.316954	3002	0.148202
3003	0.296299	3003	0.138379
3004	0.272875	3004	0.128344
3005	0.252172	3005	0.118272
3006	0.23385	3006	0.108323
3007	0.216437	3007	0.0992945
3008	0.198677	3008	0.0901548
3009	0.183323	3009	0.0818927
3010	0.170931	3010	0.0749177
3011	0.156859	3011	0.0681426
3012	0.145887	3012	0.0618982
3013	0.136651	3013	0.0561128
3014	0.128761	3014	0.0505205
3015	0.122271	3015	0.0459759
3016	0.114754	3016	0.0418647
3017	0.107649	3017	0.0384389
3018	0.0996147	3018	0.0356721
3019	0.0932184	3019	0.0329273
3020	0.0869077	3020	0.0304397
3021	0.0805472	3021	0.028519
3022	0.0745989	3022	0.0266654
3023	0.0687341	3023	0.024916
3024	0.0629084	3024	0.0231331
3025	0.0578832	3025	0.0215694
3026	0.0526328	3026	0.0199916
3027	0.0475678	3027	0.0185542
3028	0.0431576	3028	0.0172204
3029	0.0393655	3029	0.0160516
3030	0.0356582	3030	0.0147796
3031	0.0329458	3031	0.0138185
3032	0.0302274	3032	0.0128248
3033	0.0273947	3033	0.0116581
3034	0.0250289	3034	0.0108225
3035	0.0227904	3035	0.0101091
3036	0.0213552	3036	0.00926696
3037	0.0199907	3037	0.00844811
3038	0.0186402	3038	0.00763936
3039	0.0167117	3039	0.006881
3040	0.0158609	3040	0.0060342

## Sheet: Figure S8
Fig s8
ADP(mM)
0	0.05	0.1
108.815	84.1661	80.983
95.3206	92.4368	91.022
95.8647	90.9948	95.8647
0.2	0.5	0.1
64.4962	60.8779	77.3646
66.3462	66.5639	62.8911
72.4948	68.033	79.65
Dunnett's test	Mean Diff.	95.00% CI of diff.	Significant?	Summary	Adjusted P Value
0 vs. 0.05	10.8	-4.487 to 26.09	No	ns	0.2089
0 vs. 0.1	10.71	-4.578 to 26.00	No	ns	0.2145
0 vs. 0.2	32.22	16.93 to 47.51	Yes	***	0.0002
0 vs. 0.5	34.84	19.55 to 50.13	Yes	***	0.0001
0 vs. 1	26.7	11.41 to 41.99	Yes	**	0.0012
